# Supplementary material for: Chemical Variation and Environmental Influence on Essential Oil of Cinnamomum camphora
Source: Molecules. 2023 Jan 18;28(3):973. doi: 10.3390/molecules28030973 (PMC9919661; doi:10.3390/molecules28030973)
Supplement: Supplementary file 1 [file molecules-28-00973-s001.zip]

Archive with 1 entries (1 files):
- molecules-2152758-supplementary.xlsx
