# Supplementary material for: Chemical Variation and Environmental Influence on Essential Oil of Cinnamomum camphora
Source: Molecules. 2023 Jan 18;28(3):973. doi: 10.3390/molecules28030973 (PMC9919661; doi:10.3390/molecules28030973)
Supplement: Supplementary file 1 [file molecules-28-00973-s001.zip › molecules-2152758-supplementary.xlsx]

## Sheet: Sheet1
AAgermplasm	AAsample	AAtype	AAtype	proportion	yield	α-pinene	β-phellandrene	α-phellandrene	D-limonene	eucalyptol	γ-terpinene	trans-linalool oxide	linalool	β-terpineol	camphor	borneol	4-terpineol	α-terpineol	trans-geraniol	Bornyl acetate	β-elemene	Methyl eugenol	β-carophyllene	γ-elemene	humulene	valencene	γ-muurolene	germacrene D	δ-selinene	α-guaiene	Methyl isoeugenol	copaene	α-muurolene	elemol	trans-nerolidol	germacrene B	spathulenol	carophyllene oxide	guaiol	Selina-6-en-4-ol	viridiflorol	τ-muurolol	α-cadinol	juniper camphor	bulnesol	3-Methyl-but-2-enoic acid -1,7,7-trimethyl-bicyclo[2.2.1]hept-2-yl ester
AH-QM	AH-QM01	eucalyptol	1	92.005	1.97	4.117	15.885	0.044	0	55.062	0.74	1.08	0.483	0	0	0.176	1.512	10.981	0.141	0	0.11	0.041	0.473	0.009	0.389	0.009	0	0.239	0	0.133	0.219	0	0	0.035	0.033	0.048	0.009	0.021	0	0	0	0	0	0.016	0	0
AH-QM	AH-QM02	eucalyptol	1	91.978	2.66	4.311	15.499	0.043	0	55.004	0.88	1.033	0.445	0	0.021	0.077	1.735	11.421	0.174	0	0.047	0	0.215	0	0.3	0	0	0.108	0	0.025	0.548	0	0	0.009	0.017	0.026	0.021	0	0	0	0	0	0	0.019	0	0
AH-QM	AH-QM03	linalool	3	98.037	2.59	0	0.034	0	0.123	0.223	0.014	0.122	94.933	0	0.189	0	0.05	0.214	0.026	0	0.092	0	0.523	0.016	0.714	0.016	0	0.343	0	0.016	0.157	0	0	0	0.051	0.086	0.02	0.034	0	0	0	0	0	0.041	0	0
AH-QM	AH-QM04	linalool	3	98.053	1.34	0	0	0	0.086	0.139	0.011	0.121	93.854	0	0.017	0	0.04	0.212	0.026	0	0.065	0	0.523	0.012	0.201	0	0	0.241	0	0.084	2.153	0	0	0.017	0.044	0.057	0.131	0	0.019	0	0	0	0	0	0	0
AH-QM	AH-QM05	eucalyptol	1	92.649	2.49	3.633	15.879	0.028	0	57.049	0.542	1.269	0.495	0	0	0.076	1.111	10.962	0.114	0	0.062	0	0.253	0	0.288	0	0	0.091	0.031	0.047	0.641	0	0	0	0.037	0.019	0.022	0	0	0	0	0	0	0	0	0
AH-QM	AH-QM06	linalool	3	98.056	1.77	0.021	0.091	0	0.197	0.745	0.028	0.118	93.323	0	0.024	0	0.073	0.328	0.025	0	0.1	0	1.394	0.018	0.632	0.015	0	0.267	0	0.169	0.134	0	0	0.024	0.039	0.087	0.011	0.115	0.029	0	0	0	0	0.049	0	0
AH-QM	AH-QM07	trans-nerolidol	4	96.404	0.18	0	0.011	0	0.013	0.122	0	0	3.406	0	0	0	0.04	0.2	0.035	0	0.663	0	7.066	0.353	2.216	0.12	0	4.413	0	0.187	0.721	0	0.122	0.127	59.381	0	0.431	1.329	0.278	0.15	0.085	0.071	0.181	0.771	0	13.912
AH-QM	AH-QM08	linalool	3	97.421	2.41	0.12	0.083	0	0.233	0.419	0.018	0.132	92.898	0	0.098	0	0.061	0.337	0.025	0.076	0.129	0	1.199	0.019	0.498	0	0	0.357	0	0.104	0.173	0	0	0.061	0.054	0.102	0.031	0.106	0.017	0	0	0	0	0.061	0	0.01
AH-QM	AH-QM09	linalool	3	95.918	2.39	0.389	0.085	0	0.252	0.487	0.044	0.151	91.15	0	0.315	0	0.066	0.307	0.024	0	0.096	0	1.066	0.019	0.387	0	0	0.39	0	0.169	0.161	0	0	0.067	0.044	0.142	0	0.031	0.029	0	0	0	0	0.047	0	0
AH-QM	AH-QM10	eucalyptol	1	92.429	2.63	4.137	16.208	0.028	0	55.057	0.55	1.307	0.522	0	0.027	0.075	1.087	10.864	0.138	0	0.113	0	0.74	0.012	0.446	0	0	0.233	0	0.135	0.604	0	0	0.025	0.02	0.055	0.022	0.024	0	0	0	0	0	0	0	0
AH-QM	AH-QM11	eucalyptol	1	92.332	2.21	3.797	14.95	0.039	0	57.465	0.786	1.014	0.42	0	0.033	0.238	1.457	10.358	0.099	0	0.094	0	0.588	0.009	0.342	0	0	0.254	0	0.116	0.164	0	0	0.026	0.026	0.057	0	0	0	0	0	0	0	0	0	0
AH-QM	AH-QM12	eucalyptol	1	92.644	2.92	3.959	15.864	0.034	0	55.47	0.586	1.18	0.496	0	0	0.078	1.201	11.368	0.162	0	0.034	0	0.477	0	0.131	0	0	0.178	0	0.016	1.209	0	0	0.03	0.026	0.04	0.042	0.031	0.032	0	0	0	0	0	0	0
AH-QM	AH-QM13	eucalyptol	1	92.456	2.17	3.821	15.404	0.032	0	55.383	0.672	1.256	0.504	0	0	0.078	1.295	11.17	0.124	0	0.098	0	0.336	0	0.398	0	0	0.182	0.063	0.083	1.339	0	0	0	0.048	0.046	0.038	0.031	0.021	0	0	0	0	0.02	0	0.014
AH-QM	AH-QM14	camphor	2	94.558	1.28	3.221	0.482	0.44	2.417	1.368	0.136	0.335	0.604	0.094	74.475	0.8	0.31	0.692	0	0	0.279	0	3.316	0.054	2.721	0.081	0	1.29	0.048	0.582	0	0	0	0.172	0.197	0	0	0.175	0	0	0	0	0.188	0.081	0	0
AH-QM	AH-QM15	camphor	2	95.856	2.25	1.661	0.34	0.311	2.073	1.333	0.126	0.406	0.41	0.108	79.855	1.131	0.243	0.727	0	1.283	0.133	0	1.625	0	1.139	0	0	0.575	0	2.232	0	0	0	0.145	0	0	0	0	0	0	0	0	0	0	0	0
AH-QM	AH-QM16	eucalyptol	1	92.346	2.45	3.934	15.51	0.03	0	53.817	0.635	1.236	0.56	0	0.018	0.217	1.327	11.531	0.092	0.152	0.094	0	0.495	0.009	0.737	0	0.015	0.224	0	0.031	1.391	0	0	0.037	0.019	0.048	0.042	0.054	0.046	0	0	0	0	0.045	0	0
AH-QM	AH-QM17	eucalyptol	1	88.426	1.14	6.673	19.844	0.052	0	36.862	1.165	0.753	0.439	0	0.058	0.307	2.337	13.63	0.22	0	0.163	0	1.174	0.026	0.299	0.012	0	0.406	0	0.191	3.347	0	0	0.06	0.028	0.114	0.096	0.09	0.064	0.016	0	0	0	0	0	0
AH-QM	AH-QM18	eucalyptol	1	92.585	1.62	2.417	12.24	0.034	0	57.612	0.918	0.929	0.407	0	0.071	0.227	2.122	13.309	0.143	0.158	0.125	0	0.614	0.01	0.542	0	0	0.271	0	0.012	0.243	0	0	0.036	0.028	0.059	0.009	0	0	0	0	0	0	0.049	0	0
AH-QM	AH-QM19	eucalyptol	1	92.252	2.69	4.193	15.374	0.041	0	55.657	0.672	1.154	0.491	0	0	0.151	1.333	11.174	0.096	0.117	0.069	0	0.226	0	0.187	0	0	0.09	0	0.16	0.961	0	0	0.013	0.041	0.026	0.026	0	0	0	0	0	0	0	0	0
AH-QM	AH-QM20	eucalyptol	1	92.815	3.28	3.585	15.151	0.03	0	56.246	0.589	1.187	0.489	0	0.025	0.183	1.252	11.787	0.144	0	0.109	0	0.823	0.013	0.682	0.013	0	0.275	0	0.016	0.051	0	0	0	0.039	0.059	0.02	0	0.025	0	0	0	0	0.022	0	0
AH-QM	AH-QM21	linalool	3	96.801	1.92	0	0	0	0.087	0.182	0.011	0.123	91.556	0	0.182	0	0.056	0.318	0.028	0	0.242	0.01	1.343	0.054	0.561	0.054	0	0.867	0	0.35	0.325	0.01	0	0.05	0.055	0.203	0	0.038	0.013	0.019	0	0	0	0.064	0	0
AH-QM	AH-QM22	linalool	3	97.522	1.7	0	0.009	0	0.117	0	0.009	0.108	94.338	0	0.208	0	0.047	0.191	0.026	0	0.124	0	0.846	0.025	0.314	0.025	0	0.48	0	0.154	0.197	0	0	0.064	0.043	0.123	0.009	0.043	0	0	0	0	0	0.022	0	0
AH-QM	AH-QM23	eucalyptol	1	93.78	0.43	0.693	6.658	0.032	0	52.805	1.074	1.458	0.622	0	0	0.146	2.978	20.82	0.346	0	0.288	0	0.955	0.036	0.917	0.048	0	0.578	0	0.377	2.416	0	0	0	0.066	0.145	0.072	0.096	0.047	0.039	0	0	0	0.068	0	0
AH-QM	AH-QM24	eucalyptol	1	89.95	0.88	2.283	11.285	0.047	0	56.007	1.161	0.706	0.358	0	0	0.076	2.275	11.874	0.084	0.028	0.249	0	0.867	0.023	0.706	0.045	0	0.54	0	0.309	0.639	0	0	0.012	0.06	0.122	0.021	0.044	0.03	0.019	0	0	0.017	0.044	0	0.019
AH-QM	AH-QM25	eucalyptol	1	92.996	1.3	1.988	11.503	0.054	0	55.415	0.885	1.17	0.543	0	0	0.158	1.932	14.712	0.159	0.091	0.129	0	0.446	0.024	0.473	0.015	0	0.417	0	0.121	2.462	0	0	0.034	0.026	0.094	0	0.051	0.049	0	0	0	0.014	0.031	0	0
AH-QM	AH-QM26	linalool	3	97.386	2.11	0	0.027	0	0.176	0.076	0.011	0.106	92.164	0	0	0	0.026	0.191	0.026	0	0.143	0	1.008	0.029	0.293	0	0	0.456	0	0.221	1.66	0	0	0.089	0.132	0.12	0.096	0.059	0.08	0	0	0	0	0.048	0.024	0.125
AH-QM	AH-QM27	eucalyptol	1	92.424	2.66	3.783	14.561	0.033	0	54.373	0.73	1.053	0.423	0	0.065	0.189	1.472	11.033	0.14	0	0.118	0	0.282	0	0.307	0	0	0.184	0	0.199	2.957	0	0	0.038	0.052	0.042	0	0.056	0.221	0	0	0	0	0.04	0.073	0
AH-QM	AH-QM28	linalool	3	96.225	1.68	0	0.049	0	0.146	0.577	0	0.156	90.817	0	0.075	0	0.069	0.475	0.03	0	0.197	0	0.702	0.021	0.747	0.024	0	0.435	0	0.388	0.86	0	0	0.023	0.067	0.118	0.091	0.084	0.034	0	0	0	0	0.04	0	0
AH-QM	AH-QM29	linalool	3	97.353	2.66	0.137	0.052	0	0.249	0.133	0.018	0.105	93.176	0	0.108	0.009	0.038	0.178	0.03	0	0.096	0	0.62	0.013	0.077	0	0	0.268	0	0.196	1.542	0	0	0.053	0.042	0.087	0.09	0	0.025	0	0	0	0	0	0	0.011
AH-QM	AH-QM30	eucalyptol	1	92.218	2.58	4.53	15.74	0.045	0	54.427	0.584	1.322	0.516	0	0	0.188	1.209	11.228	0.182	0.013	0.095	0	0.412	0	0.059	0	0	0.153	0	0.147	1.148	0	0	0.061	0.034	0.035	0.032	0.033	0.015	0	0	0	0	0	0	0.01
CQ-SPB	CQ-SPB01	Selina-6-en-4-ol	5	85.577	0.44	0	0	0	0	0.017	0	0	0.022	0	0	0	0.03	0.224	0.02	0.015	0.398	0	2.847	0.131	1.37	3.887	2.633	0.235	3.438	1.121	0.773	0	0.109	0.842	0.667	2.385	4.669	3.535	0.433	45.879	0.883	0	0.908	1.303	5.589	1.214
CQ-SPB	CQ-SPB02	mix	6	83.509	0.18	0	0.089	0	0	0.248	0	0	0.193	0	0.456	0	0	0.169	0.04	0.321	0.652	0	3.369	0	1.096	0.281	0	0.231	0.148	1.084	10.336	0.071	0	35.035	0.378	0.474	3.672	2.142	2.329	1.149	1.062	0	0.588	17.016	0.837	0.043
CQ-SPB	CQ-SPB03	Selina-6-en-4-ol	5	89.922	0.21	0	0	0	0	0	0	0	0	0	0.028	0	0.031	0.332	0	0	0.633	0	3.427	0.124	1.959	1.716	3.107	0.548	4.358	1.2	0.821	0	0.029	0.807	0.427	2.33	3.981	1.896	0.382	55.649	0.69	0.777	0	1.076	2.85	0.744
CQ-SPB	CQ-SPB04	eucalyptol	1	92.866	2.06	4.235	16.032	0.033	0	58.138	0.471	1.037	0.128	0.51	0.119	0.12	1.13	9.762	0.049	0.108	0.083	0	0.232	0.006	0.189	0	0	0.13	0	0.161	0.111	0	0	0.026	0.008	0.026	0.01	0.012	0	0	0	0	0	0	0	0
CQ-SPB	CQ-SPB05	camphor	2	93.845	0.56	1.902	0.313	0.116	1.804	1.636	0.665	0.128	1.096	0.078	73.739	1.706	0.592	1.435	0.026	2.115	0.177	0	1.431	0.031	1.101	0.044	0	0.548	0.035	0.046	0.354	0	0.017	0	1.048	0.144	0.181	0.286	0.079	0.353	0	0	0	0.162	0.457	0
CQ-SPB	CQ-SPB06	eucalyptol	1	92.549	1	3.067	12.764	0.037	0	54.146	0.959	0.504	1.208	0.352	0.181	0.198	3.021	12.234	0.086	0	0.119	0	0.311	0.02	0.958	0.03	0	0.321	0	0.069	1.483	0	0	0.016	0.018	0.068	0.102	0.054	0.098	0.019	0	0	0	0.066	0.025	0.015
CQ-SPB	CQ-SPB07	Selina-6-en-4-ol	5	93.474	0.45	0	0	0	0	0.03	0	0.023	0.746	0	0.402	0.22	0.078	0.819	0.048	0.054	0.606	0	3.916	0.093	1.911	1.015	0.374	0.647	2.837	1.423	0.786	0.063	0	0.279	27.94	0.929	0	1.235	0.131	35.663	0.269	0	0.311	0.725	0.833	9.068
CQ-SPB	CQ-SPB08	eucalyptol	1	92.566	1.52	3.887	16.504	0.041	0	56.509	0.575	0.97	0.244	0.465	0	0.067	1.207	9.552	0.097	0.012	0.084	0	0.642	0.02	0.398	0.028	0	0.445	0	0	0.545	0	0	0.035	0.017	0.087	0.039	0.034	0.026	0	0	0	0	0.036	0	0
CQ-SPB	CQ-SPB09	Selina-6-en-4-ol	5	93.409	0.31	0	0	0	0	0	0	0	0.07	0	0.016	0	0	0.057	0.126	0.03	0.626	0	2.832	0.102	2.009	0.616	0.354	0.735	3.256	0.333	1.226	0.063	0	0.37	20.664	0.985	1.203	0.849	0.142	46.121	0	0	0.394	0.763	0.707	8.76
CQ-SPB	CQ-SPB10	camphor	2	94.822	1.05	2.059	0.237	0.231	1.031	1.358	0.275	0.598	0.521	0.071	80.337	0.409	0.558	1.273	0.03	1.066	0.117	0	1.325	0.022	0.357	0	0.023	0.291	0.076	0.18	0.081	0	0	0.242	0.182	0.114	0	0.254	0.497	0.523	0	0	0	0.161	0.208	0.115
CQ-SPB	CQ-SPB11	trans-nerolidol	4	95.495	0.16	0	0	0	0	0.108	0	0	0.144	0	0.65	0	0.039	0.242	0.148	0	0.832	0	4.299	0.142	2.667	0.228	0	1.384	0	1.446	1.002	0	0	0.219	60.475	0.061	0.994	2.222	0.077	0.304	0.231	0.099	0.268	1.186	0.225	15.803
CQ-SPB	CQ-SPB12	eucalyptol	1	92.354	1.93	3.592	16.014	0.035	0	56.382	0.439	1.123	0.05	0.509	0.18	0.057	0.964	9.681	0.054	0.016	0.137	0	0.57	0.03	0.938	0.049	0	0.559	0	0	0.339	0.012	0	0.115	0.107	0.108	0.042	0.052	0	0.021	0	0	0	0.094	0	0.085
CQ-SPB	CQ-SPB13	camphor	2	94.325	1.34	1.497	0.012	0.198	2.06	1.75	0.197	0.918	1.496	0.059	73.049	0.89	0.727	1.825	0.027	1.418	0.492	0	1.096	0.081	1.637	0.012	0	1.171	0	1.161	0.124	0	0	0.227	1.07	0.034	0.193	0.097	0.206	0.409	0	0	0	0.104	0.073	0.015
CQ-SPB	CQ-SPB14	camphor	2	95.371	0.46	1.045	0.182	0.025	0.231	1.371	0.412	0.147	1.14	0.074	83.517	0.702	0.102	0.501	0.041	0.796	0	0	1.736	0	0.534	0	0	0	0	0.015	2.044	0	0	0.079	0	0	0	0.027	0	0.078	0	0	0	0.419	0.136	0.017
CQ-SPB	CQ-SPB15	linalool	3	98.509	1.48	0	0.026	0	0	0.329	0.012	0.122	94.766	0	0.214	0	0.087	0.208	0.032	0	0.053	0	0.465	0.011	0.163	0.012	0	0.126	0	0.12	0.915	0	0	0.086	0.042	0.045	0.394	0.125	0.051	0.018	0	0	0.006	0.064	0.017	0
CQ-SPB	CQ-SPB16	linalool	3	96.458	0.82	0.009	0.122	0	0.167	0.157	0.031	0.171	91.675	0	0	0.067	0.172	0.315	0.219	0	0.088	0	0.718	0.006	0.53	0.017	0	0.253	0	0.048	0.904	0	0	0.022	0.036	0.039	0.386	0.13	0.054	0.017	0	0	0.008	0.08	0.017	0
CQ-SPB	CQ-SPB17	eucalyptol	1	92.65	1.71	3.788	20.119	0.05	0	54.224	0.642	0.832	0.196	0.421	0	0.097	1.272	8.097	0.126	0	0.076	0	0.381	0	0.533	0.016	0	0.049	0.059	0.05	1.171	0	0	0	0.101	0.014	0.064	0.036	0	0.142	0	0	0	0.027	0.067	0
CQ-SPB	CQ-SPB18	camphor	2	95.762	0.87	2.042	0.708	0.016	1.132	0.536	0.012	0.373	1.121	0.096	81.241	1.705	0.455	0.853	0.043	0.482	0.418	0	2.199	0.025	0.379	0.028	0	0.611	0	0.32	0.119	0	0.019	0.153	0.123	0.126	0.028	0.123	0	0.134	0	0	0	0.052	0.009	0.081
CQ-SPB	CQ-SPB19	eucalyptol	1	92.923	1.71	3.16	15.352	0.061	0	57.456	0.621	1.076	0.924	0.478	0.028	0.053	1.274	10.37	0.094	0.018	0.111	0.006	0.561	0.024	0.32	0.009	0	0.397	0	0.019	0.202	0	0	0.01	0.028	0.079	0.038	0.047	0	0.008	0	0	0	0.049	0	0.05
CQ-SPB	CQ-SPB20	mix	6	75.921	0.26	0	0	0	0	0.023	0	0.034	0.389	0.028	2.043	0.094	0.113	0.505	0.019	0.013	0.201	0	2.545	0.193	1.415	5.236	4.061	0	3.364	1.97	1.069	0	0.095	0.935	0.6	4.222	6.79	5.583	1.031	19.052	1.388	0	1.598	1.565	8.867	0.88
CQ-SPB	CQ-SPB21	eucalyptol	1	93.399	1.22	2.536	13.982	0.037	0	57.959	0.712	1.165	0.182	0.495	0.129	0.078	1.637	12.26	0.166	0	0.061	0	0.26	0	0.365	0.014	0	0.166	0	0.038	0.908	0	0	0	0.016	0.034	0.095	0.039	0.015	0	0	0	0	0.023	0	0.027
CQ-SPB	CQ-SPB22	camphor	2	94.235	0.91	2.031	0.135	0.217	1.617	0.385	0.192	0.304	2.055	0.034	72.559	1.763	0.968	1.739	0.052	0.913	0.413	0	2.422	0.019	1.701	0.02	0	1.266	0.467	0.738	0.664	0	0	0.032	0.394	0.089	0.246	0.137	0.239	0.02	0	0	0	0.153	0.087	0.164
CQ-SPB	CQ-SPB23	trans-nerolidol	4	93.244	0.26	0	0	0	0	0	0	0	0.447	0	0.175	0.059	0.024	0.176	0.015	0.343	0.745	0	3.915	0.242	2.996	0.253	0	2.362	0	0.537	9.252	0.078	0.142	0.13	50.686	0	3.805	1.771	0.483	0.464	0	0.32	0.251	0.956	0.17	12.447
CQ-SPB	CQ-SPB24	camphor	2	96.385	1.3	1.732	0.214	0.01	1.099	0.549	0.011	0.296	1.057	0.052	80.922	1.713	0.408	0.877	0.028	1.003	0.356	0	1.992	0.036	1.236	0.043	0	0.488	0	0.725	0.684	0.027	0	0.036	0.04	0.128	0.099	0.159	0.112	0.024	0.008	0	0.022	0.139	0.043	0.017
CQ-SPB	CQ-SPB25	camphor	2	94.092	1.33	1.036	0.531	0.438	1.36	0.676	0.528	0.205	1.388	0.09	79.09	0.662	0.534	1.12	0.072	0.768	0.231	0	0.61	0.023	0.461	0.039	0	0.504	0	0.33	2.304	0	0	0.125	0.172	0.107	0.409	0.078	0	0	0	0	0	0.08	0	0.121
CQ-SPB	CQ-SPB26	trans-nerolidol	4	92.982	0.17	0.187	0.051	0.42	0.463	1.215	0.044	0.026	1.625	0	0.629	0.64	0.229	0.946	0.039	1.411	0.908	0	2.667	0.125	1.072	0.151	0	1.64	0	2.523	1.022	0.028	0.076	0.107	62.12	0	0.281	1.377	0.058	0.245	0.088	0	0.085	0.629	0.114	9.741
CQ-SPB	CQ-SPB27	eucalyptol	1	92.924	1.67	2.664	13.122	0.044	0	56.218	0.697	0.921	0.069	0.461	0.048	0.284	1.527	11.594	0.103	0.026	0.178	0	0.636	0.038	0.699	0.049	0	0.539	0	0.104	2.083	0	0.02	0.131	0.138	0.11	0.179	0.066	0.012	0.012	0	0	0	0.081	0	0.071
CQ-SPB	CQ-SPB28	linalool	3	97.608	1.56	0.011	0.009	0.011	0.162	0	0	0.169	93.24	0	0.115	0.037	0.043	0.204	0.066	0	0.04	0	0.464	0	0.059	0	0	0.097	0	0.095	0.053	0	0	0.039	1.294	0.024	0.029	0.138	0	0	0	0	0.011	0.066	0	1.132
CQ-SPB	CQ-SPB29	Selina-6-en-4-ol	5	90.268	0.43	0	0	0	0	0	0	0	0.015	0	0.029	0	0.021	0.217	0.017	0	0.606	0	3.089	0.116	1.43	0	1.755	0.682	3.852	0.844	3.296	0	0.073	0.764	1.275	1.592	7.391	1.967	0.338	56.528	0.349	0.626	0.94	0	1.84	0.616
CQ-SPB	CQ-SPB30	trans-nerolidol	4	95.809	0.36	0	0	0	0	0	0	0	0.103	0.007	0.328	0.005	0.007	0.064	0.045	0	0.536	0	2.734	0.119	0.887	0.129	0	1.341	0	2.296	1.303	0.035	0.104	0.583	65.209	0.155	0.787	1.907	1.457	0.367	0.144	0.166	1.085	0	0.355	13.551
FJ-FZ	FJ-FZ01	trans-nerolidol	4	95.393	0.16	0	0	0	0.004	0.006	0	0	0.27	0	0.008	0	0	0.046	0.016	0.035	1.337	0	10.894	0	3.683	0.19	0	0	7.323	0.517	4.659	0.038	0.095	0.055	44.067	0	0.988	1.161	0.102	0.236	0	0.233	0.271	0.719	0	18.44
FJ-FZ	FJ-FZ02	trans-nerolidol	4	92.116	0.11	0	0	0	0.006	0.017	0	0	0.116	0.003	0	0	0.008	0.035	0.01	0	1.257	0	3.964	0.629	2.847	0.19	0	3.439	0.968	0.267	4.649	0.049	0.198	0.19	48.694	0.122	3.508	1.086	0.171	0.294	0	0.396	0.342	1.049	0	17.612
FJ-FZ	FJ-FZ03	trans-nerolidol	4	95.199	0.19	0	0	0	0.006	0.007	0	0	0.104	0	0	0	0	0.036	0.003	0	1.387	0	4.629	0.565	3.402	0.145	0	4.471	0	1.488	1.224	0.075	0.201	0.163	61.809	0.01	0.573	1.171	0.066	0.443	0.218	0.276	0.195	0.949	0	11.583
FJ-FZ	FJ-FZ04	Selina-6-en-4-ol	5	94.875	0.74	0	0	0	0	0	0	0	0.052	0	0.114	0	0	0.089	0.014	0	0.741	0	3.786	0.134	1.963	0.789	0.776	1.023	8.411	0.072	0.249	0.079	0	0.554	0.854	1.567	2.23	0.723	0.209	67.398	0.371	0.27	0.812	0	0.562	1.033
FJ-FZ	FJ-FZ05	Selina-6-en-4-ol	5	94.458	0.37	0	0	0	0	0	0	0	0.088	0	0	0	0.005	0.114	0.068	0	0.732	0	3.509	0.143	2.662	0.844	0.49	1.07	4.534	0.612	0.446	0.088	0	0.404	15.249	1.063	1.604	0.952	0.243	49.926	0.33	0.063	0.388	0.586	0.416	7.829
FJ-FZ	FJ-FZ06	trans-nerolidol	4	94.722	0.15	0	0	0	0	0	0	0	0	0	0	0	0	0	0.593	0	0	0	4.365	0	1.302	0	0	1.307	0	2.031	0	0	0	0	57.377	0	4.701	3.709	0	0.573	0	0.531	0	2.07	0	16.163
FJ-FZ	FJ-FZ07	eucalyptol	1	92.143	1.99	3.439	16.523	0.247	0	49.826	0.615	1.47	1.152	0.492	0.014	0.089	1.003	12.494	0.229	0	0.268	0	0.992	0.055	0.568	0.045	0	0.67	0	0.503	1.107	0.007	0	0.021	0.025	0.141	0.019	0.025	0.011	0.014	0	0.011	0	0.048	0	0.02
FJ-FZ	FJ-FZ08	trans-nerolidol	4	93.922	0.25	0	0	0	0.023	0.008	0	0	1.107	0	0.016	0.023	0.006	0.054	0.006	0	1.666	0	13.632	0	2.498	0.301	0	6.117	0	2.558	9.597	0.105	0.107	0.1	45.25	0	1.015	0.735	0.094	0.191	0	0.174	0	0.423	0.063	8.053
FJ-FZ	FJ-FZ09	trans-nerolidol	4	94.473	0.2	0	0	0	0.015	0.019	0	0	2.365	0	0.056	0	0	0.093	0.021	0	2.03	0	6.114	0.543	4.684	0.196	0	5.579	0	2.903	7.031	0	0.132	0.084	48.386	0	1.722	1.013	0.091	0.207	0	0.23	0.288	0.769	0.088	9.814
FJ-FZ	FJ-FZ10	trans-nerolidol	4	95.719	0.4	0	0	0	0	0	0	0	0.18	0	0	0	0	0.024	0.007	0	2.46	0	11.017	0.131	2.198	0.144	0.119	0	7.673	4.965	2.218	0.073	0.18	0.348	49.736	0	0.278	1.565	0.072	1.535	0.078	0.122	0.144	0.739	0.167	9.546
FJ-FZ	FJ-FZ11	trans-nerolidol	4	95.587	0.26	0	0	0	0	0	0	0	0.755	0	0.013	0.223	0	0.089	0.034	0.021	1.478	0	4.897	0.55	1.576	0	0.241	0	7.369	2.812	5.077	0.078	0.121	0.152	46.211	0	0.69	0.807	0.067	0.143	0	0.18	0.25	0.651	0.031	21.071
FJ-FZ	FJ-FZ12	trans-nerolidol	4	96.51	0.26	0	0	0	0	0	0	0	0.579	0	0	0.009	0.005	0.099	0.019	0.012	0.994	0	11.654	0	4.896	0	0.163	0	4.25	0.173	1.465	0.042	0.074	0.102	56.207	0	0.312	0.692	0.046	1.038	0	0.116	0.146	0.57	0.059	12.788
FJ-FZ	FJ-FZ13	trans-nerolidol	4	89.14	0.17	0	0	0	0	0.228	0	0.104	0.036	0	0	0.143	0.124	0	0	0.211	0.465	0	0.864	0	0.521	0	0.231	0.22	0	2.687	0.637	0.099	0	0.179	53.076	0.462	1.79	4.283	0.085	0.621	0.247	0.242	0.357	1.829	0.411	18.988
FJ-FZ	FJ-FZ14	trans-nerolidol	4	94.624	0.23	0	0	0	0.067	0.007	0	0.018	12.921	0	0.013	0.021	0	0.1	0.036	0	1.262	0	10.081	0.331	3.794	0	0.137	5.484	0	0.27	4.295	0.07	0.149	0.113	30.987	0.197	1.364	1.395	0.065	0.142	0.129	0.127	0.316	0.75	0.063	19.92
FJ-FZ	FJ-FZ15	trans-nerolidol	4	96.08	0.66	0	0	0	0	0	0	0	0.291	0	0	0	0	0.033	0	0	1.903	0	7.783	0.379	5.537	0	0.243	6.13	0	2.52	1.662	0.055	0.103	0.165	56.904	0	0.273	0.623	0.026	0.153	0	0.126	0.131	0.728	0.051	10.261
FJ-FZ	FJ-FZ16	camphor	2	94.792	0.28	2.854	0.863	0.476	2.759	2.685	0.165	0.362	0.442	0.13	70.087	0.434	0.4	1.189	0	0.309	0.404	0	2.493	0.108	3.092	0	0	2.542	0	2.403	0	0	0	0	0.424	0	0	0	0	0	0	0	0	0.171	0	0
FJ-FZ	FJ-FZ17	linalool	3	97.066	0.27	0	0.024	0.015	0.183	0.335	0.023	0.137	93.34	0	0	0	0.066	0.221	0.036	0	0.066	0	0.389	0.024	0.15	0	0.009	0.276	0	0.108	0.469	0	0	0.008	0.718	0.06	0.042	0.038	0	0	0	0	0	0.026	0	0.303
FJ-FZ	FJ-FZ18	Selina-6-en-4-ol	5	93.869	2.07	0	0	0	0	0	0	0	0.072	0	0	0	0	0.113	0.034	0	0.657	0	3.925	0.08	1.805	0	0.506	0.74	4.63	0.791	0.556	0	0.071	0.407	16.302	1.005	1.854	1.005	0	52.247	0.322	0	0.293	0.827	0.44	5.187
FJ-FZ	FJ-FZ19	trans-nerolidol	4	95.584	0.45	0	0	0	0	0.007	0	0	0.122	0	0.03	0	0.029	0.406	0.035	0	0.945	0	3.023	0.353	1.592	0.208	0	3.499	0	1.918	2.815	0.065	0.144	0.258	63.399	0	1.801	1.02	0.055	0.224	0.135	0.095	0.257	0.693	0.108	12.348
FJ-FZ	FJ-FZ20	trans-nerolidol	4	94.864	0.26	0	0	0	0.029	0.014	0	0	2.901	0	0.083	0.076	0.007	0.071	0.046	0	1.694	0	7.218	0.499	2.812	0.179	0	6.074	0	2.082	8.251	0.032	0.082	0.076	49.642	0	1.673	1.036	0.132	0.285	0	0.244	0.175	0.728	0.079	8.644
FJ-FZ	FJ-FZ21	trans-nerolidol	4	95.563	0.38	0	0	0.009	0.016	0.04	0	0	1.451	0	0.199	0	0.014	0.099	0.175	0	1.702	0	6.452	0.437	2.619	0.145	0	5.146	0	3.644	1.689	0	0.211	0.185	58.824	0	0.375	1.197	0.133	0.378	0.12	0.108	0.13	0.834	0.099	9.132
FJ-FZ	FJ-FZ22	trans-nerolidol	4	96.573	0.29	0	0	0	0	0	0	0	0.192	0	0.081	0	0	0.037	0.033	0	0.943	0	5.219	0.262	1.947	0.163	0	2.898	0.479	1.843	5.58	0.026	0.051	0.063	63.265	0	1.156	1.07	0.174	0.205	0	0.199	0.18	0.689	0.073	9.745
FJ-FZ	FJ-FZ23	eucalyptol	1	93.043	0.29	1.384	11.353	0.071	0	52.924	0.903	1.338	0.201	0.514	0.156	0.107	1.977	16.724	0.258	0.011	0.381	0	0.974	0.055	0.725	0.055	0	0.799	0.136	0.867	0.511	0	0	0.029	0.12	0.158	0.017	0.027	0.007	0.015	0	0.009	0	0.073	0.005	0.159
FJ-FZ	FJ-FZ24	trans-nerolidol	4	92.994	1.41	0	0.008	0	0	0.019	0	0	0.311	0	0	0.016	0	0.072	0.05	0	1.331	0	3.594	0.3	2.943	0.23	0	3.03	0	2.402	9.022	0	0	0.073	50.473	0	2.169	0.821	0.24	0.256	0	0.275	0.222	0.896	0.155	14.086
FJ-FZ	FJ-FZ25	trans-nerolidol	4	96.113	0.25	0	0	0	0	0	0	0	0.281	0	0	0	0	0.055	0.026	0	1.195	0.818	12.878	0	8.996	0.266	0	4.673	9.415	0	0.826	0.055	0	0.139	41.126	0	0.398	1.062	0.039	0.132	0	0.174	0.16	0.88	0	12.519
FJ-FZ	FJ-FZ26	trans-nerolidol	4	95.245	0.2	0	0	0	0	0	0	0	0.024	0	0	0	0	0.041	0.012	0	0.404	0.133	2.415	0.197	2.081	0.062	0	1.832	1.564	0.094	2.033	0.032	0	0.103	67.425	0	1.713	1.232	0.2	0.193	0.107	0.123	0.225	0.871	0.1	12.029
FJ-FZ	FJ-FZ27	eucalyptol	1	92.11	0.34	2.463	12.263	0.159	0	53.105	0.821	1.279	0.125	0.553	0	0.382	1.767	13.647	0.189	0.004	0.175	0.247	1.338	0.063	0.83	0.052	0	0.729	0.131	0.091	0.251	0.007	0	0.087	0.207	0.153	0.053	0.125	0.071	0.04	0	0.053	0.017	0.133	0.019	0.481
FJ-FZ	FJ-FZ28	eucalyptol	1	92.959	0.92	2.611	14.862	0.058	0	54.525	0.597	1.401	0.055	0.577	0	0.085	1.369	14.55	0.195	0.015	0.055	0	0.2	0.015	0.296	0.008	0	0.165	0.042	0.038	0.598	0	0	0.009	0.19	0.045	0.077	0.037	0.016	0.102	0	0	0.004	0.043	0	0.119
FJ-FZ	FJ-FZ29	trans-nerolidol	4	94.086	0.86	0	0	0	0	0	0	0	0.028	0	0	0.025	0.01	0	0.023	0	1.148	0	3.011	0.38	1.524	0.198	0	3.856	0.411	1.56	13.689	0	0.115	0.063	52.99	0	2.445	0.918	0.283	0.245	0	0.23	0.209	0.67	0.119	9.936
FJ-FZ	FJ-FZ30	other	7	96.224	0.36	0.028	0	0	0.014	0	0	0	0	0	0	0	0	0	0	0	4.648	87.714	0	0	3.619	0	0	0	0	0	0.071	0	0	0	0	0	0	0	0	0	0	0	0	0	0	0
FJ-HA	FJ-HA01	mix	6	93.099	0.34	0	0	0	0	0.007	0	0	0.157	0	0	0	0.02	0.142	0.01	0	0.182	0	1.58	0.045	1.342	1.362	0.474	0.123	2.056	0.202	0.389	0	0.046	0.193	30.013	0.812	1.526	1.579	0.237	38.758	0.405	0	0.561	0.482	1.084	9.312
FJ-HA	FJ-HA02	Selina-6-en-4-ol	5	91.082	0.49	0	0	0	0	0	0	0	0.077	0	0	0	0.007	0.088	0.008	0	0.272	0	2.481	0.055	1.776	1.703	0.55	0.203	3.036	0.231	0.451	0.058	0	0.232	25.86	0.887	1.46	1.657	0.228	37.44	0.363	0	0.544	0.441	1.273	9.701
FJ-HA	FJ-HA03	Selina-6-en-4-ol	5	88.523	0.46	0	0.016	0	0	0	0	0.012	0.243	0.014	0	0	0.025	0.298	0.022	0	0.26	0	2.395	0.064	1.623	2.621	1.291	0.151	2.944	0.283	0.452	0.094	0	0.341	27.472	1.327	1.779	2.403	0.29	30.581	0.505	0	0.555	0.544	2.679	7.239
FJ-HA	FJ-HA04	Selina-6-en-4-ol	5	91.571	0.66	0	0	0	0	0	0	0	0.052	0	0	0	0.016	0.189	0.011	0	0.206	0	2.097	0.05	1.509	1.607	0.472	0.16	2.517	0.226	0.359	0.052	0	0.214	28.469	0.94	1.529	1.774	0.222	36.981	0.387	0	0.545	0.471	2.348	8.168
FJ-HA	FJ-HA05	Selina-6-en-4-ol	5	89.689	0.38	0	0	0	0	0.007	0	0.005	0.067	0.006	0.004	0	0.014	0.242	0.015	0	0.241	0	2.188	0.058	1.858	2.136	0.777	0.149	2.846	0.279	0.466	0	0.076	0.249	28.831	0.91	1.672	1.94	0.301	32.199	0.446	0	0.558	0.529	1.888	8.732
FJ-HA	FJ-HA06	Selina-6-en-4-ol	5	93.791	0.77	0	0.014	0.005	0.084	0.428	0.013	0.022	1.7	0.017	0.01	0.007	0.087	1.216	0.034	0	0.516	0	3.61	0.029	2.28	1.089	0.59	0.448	4.482	0.252	0.389	0.059	0	0.318	18.496	0.828	1.617	0.842	0.185	46.313	0	0	0.536	0.264	0.701	6.31
FJ-HA	FJ-HA07	Selina-6-en-4-ol	5	88.969	0.48	0	0	0	0	0	0	0	0.069	0.005	0	0	0.015	0.273	0.016	0	0.272	0	2.23	0.059	1.737	2.001	0.726	0.172	2.862	0.243	0.461	0.07	0	0.228	29.485	0	1.74	1.912	0.255	34.022	0.394	0	0.436	0.532	0.453	8.301
FJ-HA	FJ-HA08	trans-nerolidol	4	88.517	0.36	0	0	0	0	0.005	0	0.017	0.225	0	0.031	0.004	0.049	0.619	0.026	0	0.294	0	2.722	0.066	2.25	2.198	0.799	0.152	2.878	0.272	0.48	0.079	0	0.207	30.96	0	1.781	2.029	0.27	29.748	0.444	0	0.429	0.481	0.513	8.489
FJ-HA	FJ-HA09	Selina-6-en-4-ol	5	93.886	0.53	0	0	0	0.006	0.028	0	0.011	2.182	0	0.044	0.003	0.043	0.291	0.019	0	0.467	0	3.149	0.058	1.866	1.062	0.471	0.338	3.833	0.205	0.365	0.049	0	0.317	15.66	0.849	1.745	0.888	0.195	50.693	0	0	0.301	0.486	0.251	8.011
FJ-HA	FJ-HA10	Selina-6-en-4-ol	5	92.556	0.38	0	0	0	0	0	0	0.002	0.118	0	0	0.013	0.213	0	0.012	0	0.288	0	1.928	0.049	1.384	1.099	0.542	0.208	2.775	0.199	0.319	0.052	0	0.271	24.454	0	1.546	1.202	0.144	45.056	0.404	0	0	0.651	0.343	9.284
FJ-YA	FJ-YA01	Selina-6-en-4-ol	5	85.749	0.33	0.005	0	0	0	0.004	0	0	0.018	0	0.163	0	0.008	0.074	0.014	0	0.687	0	3.017	0.197	1.978	3.495	1.736	0.641	4.015	1.011	2.355	0	0.12	0.534	0.412	2.125	12.34	3.742	0.385	38.599	0	0.657	0.952	1.496	4.348	0.621
FJ-YA	FJ-YA02	Selina-6-en-4-ol	5	82.623	0.37	0.005	0	0	0	0	0	0	0.035	0	0.147	0	0.005	0.069	0.046	0.018	0.637	0	3.136	0.158	1.147	2.24	9.816	0	3.592	1.553	0.802	0	0.185	1.887	0.65	2.747	5.368	5.584	0.468	30.76	0	1.065	0.986	1.496	6.857	1.164
FJ-YA	FJ-YA03	Selina-6-en-4-ol	5	78.297	0.31	0.006	0	0	0	0	0	0	0.011	0	0.132	0	0.006	0.109	0.063	0.005	0.357	0	2.442	0.127	1.443	3.388	3.993	0	3.339	0.385	0.61	0	0.142	0.902	0.549	2.532	9.337	6.192	0.566	30.098	0	0.94	1.135	1.834	6.973	0.681
FJ-YA	FJ-YA04	linalool	3	94.622	1.57	0	0	0.03	0	0.074	0	0.141	86.92	0	0.426	0.206	0.052	0.39	0.038	0.224	0.155	0.01	1.791	0.074	0.75	0.024	0	0.549	0.004	0.07	0.808	0	0.018	0.057	0.075	0.13	0.628	0.396	0.058	0.198	0	0.048	0.017	0.137	0.111	0.013
FJ-YA	FJ-YA05	linalool	3	97.886	1.7	0	0	0.013	0	0	0.005	0.231	91.89	0	0.026	0	0.043	0.179	0.025	0	0.148	0	0.596	0.016	0.64	0.088	0.029	0.087	0.445	0.157	0.122	0	0	0.021	0.04	0.098	0.132	0.109	0.014	2.478	0	0.017	0.012	0.066	0.135	0.024
FJ-YA	FJ-YA06	Selina-6-en-4-ol	5	93.655	0.67	0.01	0	0	0	0	0	0	0.016	0	0.133	0	0	0.085	0.024	0.095	0.815	0	4.884	0.111	2.233	0.934	0.54	0.73	6.153	0.432	0.451	0	0.11	0.533	0.534	1.522	2.41	0.657	0	66.699	0	0.384	0.268	0.839	1.043	1.01
FJ-YA	FJ-YA07	Selina-6-en-4-ol	5	88.446	0.5	0.005	0	0	0.004	0.004	0	0	0.008	0	0.005	0.254	0.006	0.085	0.017	0.414	0.754	0	4.366	0.153	1.921	2.927	0.951	0.485	6.926	1.262	0.772	0	0.096	0.558	0.3	2.579	3.463	1.933	0.348	52.448	0	0.572	0.666	0.977	2.672	0.515
FJ-YA	FJ-YA08	Selina-6-en-4-ol	5	88.685	0.54	0.007	0	0	0	0	0	0	0	0	0.248	0	0.007	0.13	0.021	0	0.828	0	5.299	0.155	2.002	2.583	1.064	0.593	5.563	3.254	1.406	0	0.075	0.549	0.386	2.989	3.357	3.282	0.309	47.443	0	0.685	0.817	0.969	4.199	0.465
FJ-YA	FJ-YA09	Selina-6-en-4-ol	5	88.789	0.68	0.003	0	0	0.007	0.003	0	0	0.011	0	0.013	0.084	0.006	0.141	0.072	0.076	0.946	0	6.181	0.177	2.384	3.631	0.852	0.633	7.801	0.939	1.18	0	0.088	0.518	0.279	2.572	4.309	2.434	0.312	48.716	0	0.446	0.636	0.834	2.02	0.485
FJ-YA	FJ-YA10	Selina-6-en-4-ol	5	91.094	0.76	0	0	0	0	0	0	0.005	0.087	0	0.036	0	0.005	0.169	0.005	0	1.12	0	6.993	0.082	2.065	1.561	0.769	1.075	6.312	1.511	1.492	0.073	0.043	0.594	0.348	2.535	4.044	1.892	0.374	54.371	0	0.393	0.532	0.749	1.395	0.464
FJ-YA	FJ-YA11	Selina-6-en-4-ol	5	87.111	0.45	0	0	0	0	0.014	0	0.009	0.116	0	0.772	0.008	0.013	0.119	0.032	0.008	0.881	0	3.967	0.15	1.937	2.166	2.237	0.68	4.683	2.798	1.283	0.052	0.073	0.645	0.381	2.482	4.81	1.868	0.348	47.075	0	0.813	0.672	1.185	4.214	0.62
FJ-YA	FJ-YA12	Selina-6-en-4-ol	5	85.772	0.42	0	0	0	0	0	0	0	0.015	0	0.115	0	0	0.062	0.023	0	0.538	0	3.583	0.149	1.777	2.855	2.025	0.624	5.215	0.471	0.495	0	0.121	0.673	0.344	1.903	3.602	3.231	0.34	51.943	0	0.76	1.277	0	2.851	0.78
FJ-YA	FJ-YA13	Selina-6-en-4-ol	5	94.256	0.38	0	0	0	0	0	0	0	0.073	0	0.036	0.191	0.004	0.116	0.016	0.138	0.791	0	5.975	0.182	2.324	1.144	0.427	1.412	5.471	0.448	0.419	0.104	0	0.358	17.633	1.219	1.865	1.163	0.169	45.009	0	0.33	0.221	0.713	1.16	5.145
FJ-YA	FJ-YA14	Selina-6-en-4-ol	5	88.051	0.5	0	0	0	0	0	0	0.01	0.011	0.011	0.059	0.112	0.025	0.36	0.028	0.118	0.756	0	5.612	0.198	2.186	3.527	0.774	0.76	7.161	0.039	0.82	0	0.095	0.502	0.419	2.799	4.55	2.561	0.258	49.803	0	0.506	0	0.911	2.562	0.518
FJ-YA	FJ-YA15	linalool	3	97.656	1.41	0	0.008	0.016	0	0.158	0	0.123	90.502	0	0.012	0.107	0.035	0.286	0.028	0.171	0.287	0	1.39	0.086	1.712	0.087	0	1.066	0	0	0.709	0.046	0	0.054	0.111	0.197	0.084	0.172	0	0.052	0	0.02	0	0.093	0.027	0.017
FJ-YA	FJ-YA16	camphor	2	95.87	0.6	1.361	0.403	0.374	2.3	1.608	0.175	0.313	0	0	73.852	0.646	0.316	0.94	0	0	0.586	0	2.715	0	4.01	0.132	0	2.92	0	2.497	0	0	0	0	0.488	0	0	0	0	0	0	0	0.234	0	0	0
FJ-YA	FJ-YA17	Selina-6-en-4-ol	5	83.208	0.35	0.005	0	0	0	0	0	0	0	0	0.156	0.087	0.009	0.087	0.016	0.157	0.254	0	1.974	0.103	1.215	2.228	4.633	0	2.892	0.357	0.746	0	0.124	0.921	0.737	1.896	7.827	4.944	0.457	42.054	0	0.81	0.853	1.592	5.422	0.652
FJ-YA	FJ-YA18	Selina-6-en-4-ol	5	91.188	0.4	0.006	0	0	0	0	0	0.004	0.04	0	0.472	0	0.011	0.235	0.112	0.021	1.079	0	5.285	0.186	2.344	1.853	0.932	1.057	6.395	1.378	1.961	0	0.091	0.585	0.422	2.448	4.702	1.731	0.253	53.778	0	0.382	0.501	0.817	1.436	0.671
FJ-YA	FJ-YA19	trans-nerolidol	4	92.35	0.27	0.004	0	0	0.004	0.009	0	0.004	0.161	0	0.353	0.345	0.025	0.12	0.016	0.154	0.772	0	0	7.955	2.01	0.202	0	1.969	0	1.217	8.09	0	0.07	0.207	47.2	0.128	4.578	2.018	0.603	0.574	0	0.431	0.425	0.769	0.097	11.84
FJ-YA	FJ-YA20	Selina-6-en-4-ol	5	76.807	0.66	0.006	0	0	0	0.004	0	0	0.007	0	0.005	0	0.011	0.123	0	0.062	0.69	0	2.62	0.217	1.074	2.19	7.081	0	3.207	3.356	1.225	0	0.13	1.531	0.521	2.347	9.529	3.814	0.495	33.543	0	0.363	0.432	0.857	0	1.367
FJ-YA	FJ-YA21	Selina-6-en-4-ol	5	71.246	0.55	0.004	0	0	0	0.003	0	0	0.006	0	0.004	0.083	0.014	0.149	0.097	0.151	0.661	0	2.831	0.164	1.581	3.789	3.024	0	4.42	2.808	1.463	0	0	0.836	0.371	3.474	4.98	4.179	0.526	30.49	0	1.243	1.115	1.565	0	1.215
FJ-YA	FJ-YA22	Selina-6-en-4-ol	5	86.822	0.45	0.004	0	0	0.007	0.057	0	0.028	1.448	0	0.749	0.024	0.031	0.213	0.007	0.01	0.777	0	4.351	0.167	1.568	2.241	3.943	0	5.499	0.639	0.528	0	0	0.854	0.48	2.022	3.585	2.141	0.387	49.069	0	0.596	0.621	1.181	2.699	0.896
FJ-YA	FJ-YA23	camphor	2	95.685	0.24	1.803	0.161	0.334	2.684	0.213	0.145	0.29	0.422	0	81.169	0.643	0.328	0.67	0	0	0.292	0	1.657	0	0.828	0	0	1.108	0.833	1.926	0	0	0	0	0.179	0	0	0	0	0	0	0	0	0	0	0
FJ-YA	FJ-YA24	camphor	2	94.969	0.2	1.971	0.182	0.323	2.344	0.298	0.117	0.32	0.304	0.126	79.168	0.433	0.33	0.664	0	0	0.549	0	2.344	0	0.81	0.1	0	0.989	2.029	1.406	0	0	0	0	0.162	0	0	0	0	0	0	0	0	0	0	0
FJ-YA	FJ-YA25	camphor	2	94.665	0.12	2.974	0.2	0.455	3.07	0.179	0.162	0.269	0.619	0	78.555	0.607	0.389	0.613	0	0	0.345	0	1.757	0	0.434	0	0	0.618	1.636	1.783	0	0	0	0	0	0	0	0	0	0	0	0	0	0	0	0
FJ-YA	FJ-YA26	trans-nerolidol	4	94.697	0.31	0.004	0	0	0.005	0.007	0	0	0.191	0	0.193	0.009	0.012	0.074	0.033	0.581	1.378	0	9.527	0	3.11	0.233	0	0.752	0	4.017	5.337	0	0	0.061	47.865	0.067	2.025	1.895	0.205	1.24	0	0.172	0.286	0.967	0.516	13.935
FJ-YA	FJ-YA27	linalool	3	97.044	0.97	0.003	0	0.011	0.051	0.031	0.007	0.206	89.934	0	0.06	0	0.065	0.143	0.025	0.012	0.107	0	0.691	0.017	0.284	0.149	0.056	0.093	0.475	0.13	0.114	0	0	0.108	0.054	0.114	0.22	0.232	0.048	2.962	0	0.028	0	0.13	0.4	0.084
FJ-YA	FJ-YA28	Selina-6-en-4-ol	5	87.685	0.42	0.007	0	0	0	0.005	0	0.005	0.009	0	0.535	0	0.014	0.128	0.04	0.095	0.945	0	4.031	0.231	3.085	2.84	1.13	1.107	6.585	1.154	0.696	0	0	0.522	0.356	1.955	2.694	2.011	0.33	52.008	0	0.646	0.739	0.462	2.844	0.476
FJ-YA	FJ-YA29	linalool	3	96.854	1.81	0.003	0	0.012	0.077	0	0.007	0.177	82.41	0	0.054	0	0.053	0.182	0.017	0.026	0.166	0	0.421	0.027	0.741	0.216	0.116	0.197	1.151	0.066	0.546	0	0	0.073	0.127	0.232	0.633	0.219	0	8.58	0	0	0.089	0.045	0.147	0.044
FJ-YA	FJ-YA30	Selina-6-en-4-ol	5	85.233	0.45	0.003	0	0	0	0	0	0	0.059	0	0.004	0	0	0.043	0.032	0.003	0.693	0	3.911	0.14	1.874	2.148	2.663	0	5.965	0	0.462	0	0	0.718	0.54	2.043	3.632	2.355	0.345	54.462	0	0.543	0.548	1.074	0	0.973
FJ-YX	FJ-YX01	mix	6	75.045	0.36	0	0	0	0	0	0	0	0.061	0.004	0	0	0.002	0	0	0	0.532	0	3.627	1.447	2.27	1.561	0	0.682	2.429	0.913	1.286	14.477	0	0.313	0.524	3.667	3.53	0.981	0.005	25.508	0	8.109	1.017	1.82	0	0.28
FJ-YX	FJ-YX02	Selina-6-en-4-ol	5	65.732	0.45	0	0	0	0	0	0	0	0.038	0	0.067	0	0.004	0.061	0.013	0.048	0.254	0	0	0.102	0.842	4.34	2.941	0	3.124	0.257	0.497	0	0	0	0.693	0	10.933	6.439	0.389	33.944	0	0	0	0	0	0.746
FJ-YX	FJ-YX03	camphor	2	97.385	1.1	0.813	0.094	0.261	1.952	0.216	0.118	0.282	0	0.105	85.116	0.26	0.436	0.695	0	0	0.211	0	2.32	0	1.847	0	0	0.869	0	1.546	0	0	0	0	0.136	0	0	0	0	0	0	0	0	0.108	0	0
FJ-YX	FJ-YX04	Selina-6-en-4-ol	5	79.265	0.45	0	0	0	0	0	0	0	0.082	0	0.143	0	0.008	0.114	0.012	0	0.574	0	0	0.12	1.709	0	1.803	0.54	5.347	1.014	0.569	0	0.063	0.543	0.376	2.792	3.592	3.566	0	51.35	0	0	0.93	0.678	2.94	0.4
FJ-YX	FJ-YX05	Selina-6-en-4-ol	5	76.28	0.36	0	0.004	0	0.012	0.038	0	0.007	0	0.007	2.862	0.034	0.061	0.183	0.02	0.022	0.434	0.526	0	0.128	0.836	4.019	3.183	0	3.436	1.673	0.686	0	0.082	0.719	0.401	2.444	4.054	4.587	0.451	41.825	0	0.718	1.104	1.181	0	0.543
FJ-YX	FJ-YX06	Selina-6-en-4-ol	5	79.952	0.55	0	0	0	0	0	0	0	0.033	0	0.02	0	0.008	0	0.007	0.038	0.759	0	0	0.067	1.169	0	0.717	0.376	5.379	1.01	0.701	0	0	0	0	0	2.715	0.636	0.26	64.009	0	0.343	0.53	0.887	0	0.288
FJ-YX	FJ-YX07	linalool	3	95.136	1.06	0	0	0	0.016	0.006	0	0.206	88.23	0	0.069	0	0.03	0	0.02	0.024	0.094	0.034	0.004	0	0.365	0.106	0.04	0.103	0.528	0.13	0.208	0	0	0	0	0	0	0	0.021	4.652	0	0	0.044	0.02	0.13	0.056
FJ-YX	FJ-YX08	Selina-6-en-4-ol	5	78.046	0.56	0	0	0	0	0	0	0	0.042	0	0.043	0	0.008	0	0	0.218	0.297	0	0	0	1.261	0	0.197	0.425	1.781	0.589	0.354	14.807	0	0.253	0.43	3.604	1.636	0.974	5.096	30.652	0	0	11.633	1.312	2.434	0
FJ-YX	FJ-YX09	Selina-6-en-4-ol	5	79.376	0.36	0	0	0	0	0	0	0	0	0	0.025	0	0	0	0	0	0.39	0	2.388	0.088	1.22	3.202	2.538	0	4.247	0.521	0.5	0.108	0	0.735	0.534	2.72	3.838	2.675	0.615	46.322	0	0	1.115	0.457	4.596	0.542
FJ-YX	FJ-YX10	camphor	2	97.845	0.54	0.494	0	0	1.334	0.229	0	0.264	0.279	0	86.305	0.232	0.348	0.749	0	0	0.417	0	1.949	0	1.241	0	0	1.539	0.956	1.234	0	0	0	0	0.275	0	0	0	0	0	0	0	0	0	0	0
FJ-YX	FJ-YX11	Selina-6-en-4-ol	5	80.132	0.41	0	0	0	0	0	0	0	0.004	0	0.126	0	0.014	0	0.018	0.049	0	0	3.421	0.135	1.298	4.769	1.694	0.267	5.371	1.05	0.602	0	0.066	0.536	0.45	3.048	3.769	3.962	0.401	46.957	0	0	1.13	0.995	0	0
FJ-YX	FJ-YX12	Selina-6-en-4-ol	5	79.412	0.44	0	0	0	0	0	0	0	0.126	0	0	0	0	0	0.044	0.041	0.521	0	1.656	0.069	1.221	0.232	0.268	0.454	2.739	0.269	0.239	0	0.045	0.358	22.875	0.787	0	1.124	0	45.935	0	0	0.409	0	0	0
FJ-YX	FJ-YX13	Selina-6-en-4-ol	5	80.412	0.34	0	0	0	0	0	0	0	0.118	0	0.642	0	0	0	0	0.127	0.553	0	2.326	0	0.785	0	2.417	0.213	2.981	1.812	0.782	0	0.063	0.711	0	1.62	3.461	2.442	0.379	55.122	0	0	0	1.433	1.921	0.504
FJ-YX	FJ-YX14	mix	6	44.364	0.26	0	0	0	0	0	0	0	0	0	0.066	0	0.004	0	0.007	0.005	0.169	0	0.802	0.074	0	0	0	7.9	2.025	1.52	0.708	0	0.173	1.661	0.69	3.056	5.847	0	0.888	13.436	1.624	0	1.772	1.127	0	0.81
FJ-YX	FJ-YX15	Selina-6-en-4-ol	5	66.969	0.21	0.04	0	0	0.028	0.077	0	0	0	0	0.229	0.019	0.014	0	0.007	0.185	0.243	0	1.708	0.088	0.667	0	4.287	0	3.007	0.837	0.481	0	0.103	0.903	0.56	3.918	5.459	2.988	0.632	36.681	0	1.723	0	1.32	0	0.765
FJ-YX	FJ-YX16	Selina-6-en-4-ol	5	79.858	0.26	0	0	0	0	0	0	0	0.063	0	0.008	0	0	0	0.006	0.003	0.354	0	1.757	0.077	0.842	2.856	2.081	0	4.351	0.49	0.524	0	0.068	0.648	0	2.226	2.026	2.114	0.396	56.49	0	0	0.935	1.139	0	0.404
FJ-YX	FJ-YX17	Selina-6-en-4-ol	5	86.836	0.51	0	0	0	0	0	0	0	0	0	0.027	0	0	0	0	0	0	0	3.446	0.087	1.544	2.044	0.804	0.334	4.503	0.296	0.311	0.051	0	0.437	0.218	2.408	3.388	1.645	0	62.778	0	0	0	0	2.316	0.199
FJ-YX	FJ-YX18	linalool	3	97.278	1.37	0	0	0	0.02	0.011	0.196	0	92.179	0	0.014	0	0.037	0	0.017	0	0.041	0	0.128	0.005	0.268	0	0.022	0.063	0.199	0.02	0.041	0	0	0	0.037	0.072	0.145	0.105	0	3.562	0	0.012	0.021	0.025	0.038	0
FJ-YX	FJ-YX19	Selina-6-en-4-ol	5	80.99	0.43	0	0	0	0	0	0	0	0.195	0	0.098	0.008	0.007	0.005	0.015	0.005	0.618	0	0.106	0	1.484	2.588	1.401	0	4.452	0.811	0.47	0	0.065	0.599	0	2.179	3.209	2.587	0.317	56.876	0	0.527	0.857	1.118	0	0.393
FJ-YX	FJ-YX20	Selina-6-en-4-ol	5	81.674	0.41	0	0	0	0	0	0	0	0.062	0	0.039	0.256	0	0	0	0.097	0.431	0	2.552	0.1	1.028	3.626	3.443	0	4.267	1.338	0.629	0	0.058	0.828	0.48	2.821	4.063	2.499	0.415	45.698	0.91	0.489	1.386	0	4.159	0
FJ-YX	FJ-YX21	camphor	2	97.833	0.56	0.491	0	0	1.469	0.237	0	0.293	0	0	87.69	0.277	0.351	0.734	0	0	0.252	0	1.739	0	1.377	0	0	1.12	0	1.603	0	0	0	0	0.2	0	0	0	0	0	0	0	0	0	0	0
FJ-YX	FJ-YX22	Selina-6-en-4-ol	5	80.232	0.24	0	0	0	0	0	0	0	0	0	0.034	0	0	0	0	0.263	0.332	0	1.517	0.087	0.682	2.794	3.821	0	3.091	1.093	0.531	0	0.096	0.87	0.724	2.906	4.109	2.591	0.527	46.35	0	0	1.363	1.342	4.534	0.575
FJ-YX	FJ-YX23	Selina-6-en-4-ol	5	73.183	0.46	0	0	0	0	0	0	0	0	0	0.129	0	0.007	0	0.01	0	0.396	0	2.836	0	1.643	0	1.849	0.245	3.046	0.852	0.924	0	0.061	0.674	0.378	2.387	3.463	3.554	0.479	48.252	0	0.685	0	1.313	0	0
FJ-YX	FJ-YX24	linalool	3	92.622	0.82	0.051	0.01	0	0.167	0	0	0.297	89.109	0	0.146	0	0.059	0	0	0	0.115	0	0.598	0.011	0.68	0.013	0.012	0.152	0.027	0.132	0.107	0	0	0	0	0.07	0	0.296	0.01	0.364	0	0	0	0.087	0.089	0.02
FJ-YX	FJ-YX25	Selina-6-en-4-ol	5	80.307	0.44	0	0	0	0	0	0	0	0.017	0	0	0	0.008	0.13	0.014	0.009	0	0	3.144	0.115	1.241	3.581	4.113	0	4.381	0.896	0.521	0	0.09	0.833	0.565	2.693	3.802	2.387	0.464	45.372	0	0	1.105	0	4.385	0.441
FJ-YX	FJ-YX26	mix	6	78.954	0.45	0	0	0	0	0	0	0	0.064	0	0.037	0	0	0	0	0	0.201	0.304	0.401	0.935	1.868	0	0.3	0.359	1.092	0.118	1.124	17.487	0	0.203	1.378	3.553	5.798	0	5.756	23.704	0	9.77	0.827	1.492	2.183	0
FJ-YX	FJ-YX27	mix	6	79.92	0.42	0	0	0	0	0	0	0	0.043	0	0.042	0	0	0	0	0.179	0.144	0	0.418	0.5	1.183	0	0.268	0.247	1.202	0.104	0.461	16.201	0	0.214	1.136	3.674	4.611	0	6.279	26.39	0	11.188	1.338	1.913	2.185	0
FJ-YX	FJ-YX28	Selina-6-en-4-ol	5	78.58	0.36	0	0	0	0	0	0	0	0.022	0	0.061	0	0	0	0	0.303	0	0	0	0.11	1.072	4.347	2.736	0	3.027	0.358	0.483	0	0.042	0.526	0.434	3.662	9.221	3.257	0.408	41.044	0	0	1.628	1.101	4.738	0
FJ-YX	FJ-YX29	linalool	3	96.045	1.75	0	0	0	0	0.027	0	0.147	93.734	0	0.23	0	0.043	0.27	0	0	0.076	0.008	0.374	0	0	0	0	0.309	0	0.066	0.433	0	0	0.023	0.024	0.071	0.103	0.052	0	0.017	0	0	0	0.012	0.026	0
FJ-YX	FJ-YX30	Selina-6-en-4-ol	5	73.003	0.5	0	0	0	0	0	0	0	0	0	0.145	0	0.011	0.12	0.02	0.223	0.419	0	0.124	0	1.459	4.063	1.706	0	3.913	1.139	0.722	0	0	0.598	0.501	0	5.055	4.513	0.459	40.327	0	0	1.636	0.472	3.837	1.541
GD-HY	GD-HY01	trans-nerolidol	4	96.109	0.14	0	0	0	0	0	0	0	0	0	0	0	0.618	0	0	0	0.429	0	5.17	0	3.39	0	0	0	0	1.734	1.015	0	0	0	52.719	0	0.499	2.6	0	0	0	0	0	1.105	0	26.83
GD-HY	GD-HY02	trans-nerolidol	4	95.185	0.2	0	0	0	0.021	0.028	0	0	0	0	0.029	0	0.05	0.284	0.032	0	1.466	0	18.898	0	8.544	0.34	0	6.776	0	0.336	0.768	0.082	0	0.128	38.849	1.231	0.323	1.634	0.168	2.017	0.091	0.064	0.114	0.528	0.408	11.976
GD-HY	GD-HY03	trans-nerolidol	4	96.588	0.25	0	0	0	0	0	0	0	0.049	0	0	0	0	0.148	0	0	0.247	0	1.133	0.035	1.033	0	0	0.541	0	0.885	0.589	0	0	0.12	63.439	0.253	1.143	2.057	0.063	0.322	0.208	0.11	0	0.796	0	23.417
GD-HY	GD-HY04	trans-nerolidol	4	94.307	0.17	0	0	0	0	0	0	0	0	0	0	0	0	0	0	0	0.099	0	2.862	0	2.113	0	0	0.383	0	0.314	0.385	0	0	0	59.84	0	2.099	5.122	0.283	0.59	0.133	0	0.211	0.956	0	18.917
GD-HY	GD-HY05	trans-nerolidol	4	96.814	0.23	0	0	0	0	0	0	0.009	2.462	0.018	0.13	0	0.116	0.135	0.089	0	0.46	0	8.63	0	3.396	0.113	0	2.29	0	0.2	0.622	0	0	0.073	48.309	0	0.375	0.977	0.191	0.202	0.05	0.044	0	0.637	0	27.286
GD-HY	GD-HY06	trans-nerolidol	4	97.283	0.2	0	0	0	0	0.017	0	0	0.071	0	0.038	0	0.078	0.326	0.023	0.354	0.296	0	1.126	0.107	1.189	0.054	0	1.607	0	0.095	0.2	0	0	0.072	77.456	0	0.556	1.05	0.247	0.031	0.078	0.134	0	0.55	0.101	11.427
GD-HY	GD-HY08	mix	6	69.817	0.44	0	0	0	0	0.012	0	0.015	0.142	0.033	0.009	0	0.201	0.405	0.017	0.027	0.303	0	1.208	1.121	2.734	0.093	0	0.461	0	0.82	0.925	34.603	0	0.138	3.409	1.286	1.01	0	0	2.68	0.27	12.768	0.988	2.209	1.657	0.273
GD-HY	GD-HY09	Selina-6-en-4-ol	5	84.432	0.45	0	0	0	0	0	0	0	0	0	0.014	0	0.033	0.177	0.014	0	0	7.053	0	0.098	1.497	1.59	0	0.563	3.095	0.265	0.983	0.062	0	0.461	0.549	2.309	6.611	2.612	0.515	49.554	0.507	1.016	1.037	0	2.967	0.85
GD-HY	GD-HY10	trans-nerolidol	4	94.912	0.18	0	0	0	0	0	0	0	0.034	0	0	0	0.04	0.138	0.018	0	0.695	0	5.819	0.237	4.146	0.161	0	2.769	0	0.11	1.442	0.071	0	0.079	57.63	0	0.811	1.893	0.099	0.062	0	0.146	0	0.888	0	17.624
GD-HY	GD-HY11	eucalyptol	1	93.59	1.36	2.151	12.813	0.031	0	58.504	0.712	1.108	0.467	0	0.085	0.296	1.727	11.391	0.135	0	0.118	0	1.239	0.016	0.985	0.025	0.032	0.318	0.025	0.067	0.208	0	0	0.016	0.165	0.09	0	0.066	0.034	0.333	0	0	0	0.076	0	0.357
GD-HY	GD-HY12	Selina-6-en-4-ol	5	92.717	0.12	0	0	0	0	0	0	0	0.242	0	0.255	0.22	0.048	0.217	0.101	0.046	0.373	0	3.152	0.024	2.47	0	0.43	0.323	2.305	0.349	0.469	0.057	0	0.145	28.425	0.629	0.925	0	0.162	41.448	0	0.062	0.373	0.421	0.37	8.676
GD-HY	GD-HY13	Selina-6-en-4-ol	5	87.953	0.55	0	0	0	0	0	0	0.039	0.164	0	0.044	0	0.183	0.104	0	0.043	0.524	0	4.547	0.064	2.918	1.189	1.23	0.424	4.502	0.302	0.395	0.051	0	0.599	0.348	1.681	1.62	0	0.251	63.51	0	0.502	0.521	0.384	1.513	0.301
GD-HY	GD-HY14	trans-nerolidol	4	95.072	0.38	0	0	0	0	0	0	0.02	0.096	0	0.031	0.35	0.289	0.175	0.033	0.984	0.659	0	5.395	0.008	2.836	0.123	0.985	0	0	0.885	5.79	0	0	0.033	49.476	0.025	1.704	1.159	0.172	0.082	0	0.044	0	0.662	0.058	22.998
GD-HY	GD-HY15	mix	6	85.611	1.1	8.13	11.548	0.453	0.824	1.094	6.281	11.894	0.758	9.846	0.04	0.726	28.26	0.992	0.045	0.01	0.075	0	0.875	0	0.796	0.01	0	0.016	0	0.034	0.06	0	0	0	0.462	0	0.016	0.063	0.032	0.008	0	0	0	0.094	0.01	2.159
GD-HY	GD-HY16	Selina-6-en-4-ol	5	89.793	0.45	0	0	0	0	0	0	0	0.036	0	0.061	0	0.012	0.134	0	0.097	0.864	0	7.616	0.136	3.643	0.753	0.693	1.39	6.387	0.303	0.465	0.075	0	0.563	0.604	1.918	0	0.968	0.593	60.354	0	0.375	0	0.204	1.04	0.509
GD-HY	GD-HY17	Selina-6-en-4-ol	5	85.892	0.69	0	0	0	0	0	0	0	0.044	0	0.22	0.177	0.014	0.169	0	0.032	0.63	0	4.976	0.111	2.324	2.251	2.783	0.878	6.398	0.431	0.444	0.071	0	0.744	1.487	1.681	0	1.183	0.21	50.299	0	0.606	0.51	0.34	1.211	5.668
GD-HY	GD-HY18	mix	6	86.534	1.84	6.758	10.888	0.501	1.119	1.174	5.674	14.197	0.095	10.532	0.748	0.652	26.426	1.272	0.061	0.197	0.198	0	2.496	0	1.905	0.022	0	0.476	0.039	0.035	0.22	0	0	0	0.111	0.05	0.017	0.04	0	0.42	0	0	0	0	0	0.211
GD-HY	GD-HY19	Selina-6-en-4-ol	5	80.045	0.3	0	0	0	0	0	0	0	0.196	0	1.41	0	0.023	0.129	0.019	0	0.814	0	5.941	0.114	2.274	2.703	2.722	0.812	6.231	1.393	0.932	0.08	0	0.687	0.397	1.653	2.739	0	0.263	44.59	0	0.46	0.814	1.638	0.394	0.617
GD-HY	GD-HY20	trans-nerolidol	4	95.097	0.28	0	0	0	0	0	0	0.024	0.1	0	0.863	0	1.385	0.245	0.139	0.247	1.493	0	20.505	0	5.034	0.24	0	1.653	0	4.413	2.562	0.052	0	0.072	31.529	0	0.356	1.268	0.14	0.294	0.066	0.068	0	0.738	0	21.611
GD-HY	GD-HY22	camphor	2	98.191	1.23	0.486	0.145	0.136	1.417	1.214	0	0.364	0.214	0	84.511	1.188	0.427	0.989	0	0	0.364	0	1.981	0	2.876	0	0	0.892	0	0.595	0	0	0	0	0.145	0	0	0	0	0	0	0	0	0.247	0	0
GD-HY	GD-HY23	trans-nerolidol	4	95.185	0.1	0	0	0	0	0	0	0.063	0.145	0	0.021	0	0.355	0.117	0.043	0	0.698	0	15.683	0	3.728	0.115	0	0.428	0.036	0.229	0.389	0.046	0	0.059	53.327	0.039	0.703	1.309	0.054	0.147	0	0	0	0.538	0	16.913
GD-HY	GD-HY24	trans-nerolidol	4	98.508	0.35	0	0	0	0	0	0	0	1.688	0	0	0.886	0.696	2.619	0	0	0.644	0	6.869	0	6.604	0	0	1.286	0	0	0.535	0	0	0	52.649	0	0	0.967	0.857	0.409	0	0	0	0.846	0	20.953
GD-HY	GD-HY25	linalool	3	98.278	2.1	0.01	0.034	0.038	0.192	0.158	0.008	0.073	92.501	0	0.045	0	0.033	0.174	0.043	0	0.069	0	1.962	0	0.583	0	0	0.432	0	0.014	0.107	0	0	0	0.177	0.023	0.031	0.071	0	0	0	0	0	0.054	0	1.446
GD-HY	GD-HY26	eucalyptol	1	92.939	1.72	2.565	13.461	0.037	0	57.309	0.69	1.124	0.496	0	0.026	0.2	1.822	12.273	0.168	0.009	0.177	0	0.502	0.009	0.38	0	0	0.209	0	0.379	0.732	0	0	0.027	0.017	0.044	0.042	0.026	0.127	0	0	0	0	0.037	0.037	0.014
GD-HY	GD-HY27	trans-nerolidol	4	95.285	0.24	0	0	0	0	0	0	0.023	0.058	0	0.048	0.241	0.1	0.076	0.032	0	0.651	0	10.668	0	5.778	0.165	0	0.567	0	0.219	0.7	0.061	0	0.035	54.323	0.042	0.604	1.431	0.098	0.13	0.083	0.078	0	0.698	0	18.376
GD-HY	GD-HY28	mix	6	85.905	1.65	9.195	13.111	0.578	1.456	0	5.428	14.336	0.093	11.672	0.045	0.713	23.245	1.011	0.064	0	0.181	0	1.689	0	1.764	0.028	0	0.034	0.026	0.031	0.317	0	0	0	0.577	0	0.021	0.033	0	0.036	0	0	0	0.072	0	0.149
GD-HY	GD-HY29	linalool	3	96.804	1.66	0	0	0.015	0.045	0.023	0.046	0.223	84.155	0	0.039	0.055	1.625	0.26	0.049	0	0.313	0	5.194	0	2.133	0.045	0	0.519	0	0.338	0.851	0	0	0	0.51	0.095	0.03	0.085	0.032	0	0	0	0	0.062	0	0.062
GD-HY	GD-HY30	trans-nerolidol	4	94.073	0.13	0	0	0	0	0	0	0	0	0	0.113	0.068	0.036	0.056	0.071	0	0.789	0	13.78	0	5.635	0.21	0	3.094	0	0.544	1.106	0.07	0	0.082	37.031	0.597	0.887	2.388	0.186	0.34	0.117	0.162	0	1.016	0	25.695
GD-MZ	GD-MZ01	mix	6	92.259	0.14	0	0	0	0	0	0	0	0	0	0.064	0	0.091	0	0.036	0	1.008	0.886	9.009	0.145	5.111	0.204	0	3.158	0.705	0.36	13.242	0	0	0.146	26.257	0.738	1.282	1.631	0.19	7.974	0	0.26	0.141	1.352	0	18.269
GD-MZ	GD-MZ02	eucalyptol	1	92.742	1.38	2.333	13.994	0.051	0	51.79	0.747	1.04	0.319	0	0.051	0	2.691	13.952	0.286	0	0.235	0	1.35	0.026	2.153	0.044	0	0.68	0	0.033	0.145	0	0	0	0.054	0.121	0	0.02	0	0.14	0	0	0	0.084	0	0.403
GD-MZ	GD-MZ03	mix	6	93.852	0.16	0	0	0	0.01	0.013	0	0	0	0	0.165	0	0.182	0.391	0.381	0	0.759	0	18.022	0	5.607	0.11	0	1.242	0.777	0.218	7.517	0.008	0	0.039	26.985	0.253	1.436	2.065	0.157	8.774	0	0.099	0.251	0.654	0.264	17.473
GD-MZ	GD-MZ04	trans-nerolidol	4	92.975	0.4	0	0	0	0	0	0	0.01	0.12	0.023	0.199	0	0.032	0.468	0.067	0.052	1.498	0	10.48	0.409	3.691	0.317	0	5.853	0	2.565	1.35	0.12	0	0.146	44.93	0	0.37	1.118	0	0.136	0	0.06	0	0.621	0	18.34
GD-MZ	GD-MZ05	trans-nerolidol	4	93.815	0.22	0	0	0	0	0.009	0	0.008	0.447	0.014	0	0.083	0.076	0.68	0.525	0	0.737	0	11.719	0	6.097	0.196	0	2.118	0	0.297	0.578	0.074	0	0.068	41.821	0	0.757	1.95	0.17	0.181	0	0.084	0	0.844	0	24.282
GD-MZ	GD-MZ06	camphor	2	96.065	1.51	1.671	0.385	0.356	2.261	1.479	0.146	0.365	0	0	79.326	0.656	0.342	1.011	0	0	0.44	0	1.319	0	1.405	0	0	1.316	1.482	1.889	0	0	0	0	0.216	0	0	0	0	0	0	0	0	0	0	0
GD-MZ	GD-MZ07	mix	6	84.695	1.55	12.694	15.877	0.542	1.141	0.493	3.478	14.507	0.118	10.578	0.277	0.558	16.479	0.679	0.033	0	0.328	0	2.326	0.055	2.698	0.061	0	0.942	0	0.067	0.283	0	0	0.017	0.085	0.191	0.012	0.027	0	0	0	0	0	0.088	0	0.061
GD-MZ	GD-MZ08	mix	6	94.523	0.24	0	0	0	0	0	0	0	0.194	0	0	0.028	0.032	0.198	0.076	0	0.478	0.265	7.421	0	4.215	0.112	0	1.119	0.288	0.181	0.442	0.04	0	0.071	35.843	0.275	0.628	1.725	0.071	4.506	0	0.109	0.128	0.971	0.103	35.004
GD-MZ	GD-MZ09	mix	6	92.612	0.67	0.588	2.185	0.191	0.523	0.782	3.913	15.358	0.129	13.242	7.147	0.888	29.335	1.484	0.054	0	0.66	0	5.201	0.034	4.637	0.105	0	1.8	0	0.141	0.564	0	0	0.024	0.168	0.365	0.053	0.162	0.034	0.078	0	0	0	0.281	0	2.486
GD-MZ	GD-MZ10	eucalyptol	1	93.266	1.88	1.623	12.89	0.023	0	54.343	0.299	1.793	0.616	0	0.064	0.111	0.724	13.319	0	0	0.1	0	0.839	0.012	0.609	0	0	0.321	0.012	0.018	1.488	0	0	0	0.118	0.06	0.059	0.072	0	0.105	0	0	0	0.096	0	3.552
GD-MZ	GD-MZ11	Selina-6-en-4-ol	5	89.698	0.57	0	0	0	0	0	0	0	0	0	0.161	0	0.482	0.181	0.015	0	0.884	0	6.188	0.075	2.994	0	0	0.946	7.11	0.037	0.332	0.054	0	0.41	0.463	1.224	0.455	0.123	0	58.701	0	0.389	0.751	0.271	0.398	7.054
GD-MZ	GD-MZ12	camphor	2	94.765	1.21	2.25	0.475	0.427	2.684	1.351	0.153	0.332	0	0	71.991	0.708	0.327	0.832	0	0	0.368	0	2.703	0	0.547	0	0	1.707	1.134	6.491	0	0	0	0	0.285	0	0	0	0	0	0	0	0	0	0	0
GD-MZ	GD-MZ13	camphor	2	95.592	1.42	2.137	0.588	0.338	2.153	2.346	0.133	0.39	0	0.123	77.7	1.193	0.298	1.131	0	0	0.379	0	0.834	0	0.387	0	0	1.223	1.307	2.727	0	0	0	0	0.205	0	0	0	0	0	0	0	0	0	0	0
GD-MZ	GD-MZ14	trans-nerolidol	4	91.884	0.19	0	0	0	0	0	0	0.035	0.161	0.101	0.101	0	0.438	0.273	0.263	0.051	1.591	0	17.451	0	13.1	0.343	0	0.515	0	0.347	1.588	0.113	0	0	36.495	0.027	1.048	1.774	0	0.07	0	0.066	0	0.851	0	15.082
GD-MZ	GD-MZ15	Selina-6-en-4-ol	5	91.186	0.34	0	0	0	0	0	0	0	0.062	0	0.032	0.032	0.04	0.057	0.103	0	0.562	0	1.617	0.062	2.329	0.602	0.553	0.515	3.958	0.301	0.302	0.059	0	0.375	8.387	0.851	1.991	1.032	0.158	53.253	0.416	0.454	0	0.395	0	12.688
GD-MZ	GD-MZ16	mix	6	83.711	1.22	9.911	14.111	0.602	0.251	1.434	6.164	8.91	0.089	6.182	0.164	0.72	24.293	0.871	0.093	0.141	0.356	0	2.77	0	2.958	0.052	0.031	0.087	0.202	0.064	0.208	0	0	0.014	0.122	0.039	0.048	0.043	0	1.625	0.018	0.028	0	0.124	0	0.986
GD-MZ	GD-MZ17	trans-nerolidol	4	94.168	0.09	0	0	0	0	0	0	0	0.537	0	0.039	0	0.055	0.045	0.205	0	0.491	0.712	8.563	0.047	4.735	0.095	0.137	0.798	0.68	0.259	0.867	0	0	0.14	38.811	0.395	0.821	2.108	0.256	12.064	0.128	0.316	0.314	1.088	0	19.462
GD-MZ	GD-MZ18	mix	6	93.664	0.33	0	0	0	0	0	0	0	0.222	0	0	0	0	0	0	0	0	0	0.551	0	0.395	0	0	0	0	0	0	0	0	0	46.129	0	1.33	3.407	0	2.484	0	0	0	1.49	0	37.656
GD-MZ	GD-MZ19	trans-nerolidol	4	96.05	0.35	0	0	0	0	0	0	0	0.093	0	0.122	0.627	0.03	0.384	0.052	0.083	1.022	0	16.796	0	6.314	0.211	0	4.969	0	0.208	0.466	0.063	0.119	0.154	46.652	0	0.401	1.269	0.217	0.098	0.104	0.08	0.194	0.925	0	14.397
GD-MZ	GD-MZ20	mix	6	86.374	2	13.134	17.52	0.711	1.122	0	2.154	18.695	0.081	13.882	0.095	0.509	12.25	0.382	0.027	0	0.125	0	1.045	0	1.137	0.014	0	0.01	0.026	0.032	1.543	0	0	0	0.119	0	0.045	0.04	0	0.355	0.008	0	0.03	0.096	0.008	1.179
GD-MZ	GD-MZ21	trans-nerolidol	4	93.881	0.2	0	0	0	0	0	0	0.038	0.116	0.126	0.027	0	0.201	0.094	0.105	0.032	0.6	0	14.425	0	5.475	0.134	0	0.906	0	0.12	0.666	0	0	0.095	40.507	0.199	0.992	2.553	0.147	0.057	0.169	0.059	0.597	0.922	0	24.519
GD-MZ	GD-MZ22	trans-nerolidol	4	90.965	0.08	0	0	0	0	0	0	0	0.079	0	0.06	0	0	0.09	0	0.153	0.088	0	1.257	0	0.866	0.073	0	0.209	0	0.209	0.343	0	0	0.096	46.305	0.359	3.989	5.49	0.356	0.606	1.118	0.282	0.403	2.88	0	25.654
GD-MZ	GD-MZ23	Selina-6-en-4-ol	5	94.077	0.59	0	0	0	0	0	0	0	0	0	0.016	0	0.12	0.405	0.016	0	0.573	0	3.459	0.043	2.436	1.083	0.768	0.561	4.643	0.269	1.449	0.046	0	0.496	0.465	1.175	2.961	1.048	0.235	69.014	0	0.341	0.478	0.982	0.55	0.445
GD-MZ	GD-MZ24	Selina-6-en-4-ol	5	96.325	0.61	0	0	0	0	0	0	0.043	0.075	0.065	0	0	0.323	0.097	0.031	0	0.595	0	2.687	0.034	2.032	0.417	0.542	0.321	4.822	0.516	0.332	0.032	0	0.619	1.195	0.977	2.285	0.308	0.19	76.15	0.276	0	0.196	0.59	0.248	0.327
GD-MZ	GD-MZ25	mix	6	95.176	0.27	0	0	0	0	0	0	0.008	0.057	0	0.045	0	0.116	0.076	0.042	0.178	0.68	0	14.096	0	6.104	0.216	0	0.623	0.043	0.387	9.498	0.033	0	0.074	38.602	0	1.075	1.403	0.263	0.143	0.243	0.067	0.293	1.038	0	19.773
GD-MZ	GD-MZ26	trans-nerolidol	4	93.906	0.26	0	0	0	0	0	0	0	0.113	0	0.033	0	0	0.075	0.038	0.013	1.166	0	19.861	0	9.26	0.272	0	1.107	0	0.316	0.846	0.089	0	0	37.464	0.163	0.983	1.737	0.1	0.291	0.101	0.091	0.473	1.133	0	18.181
GD-MZ	GD-MZ27	Selina-6-en-4-ol	5	93.505	0.79	0	0	0	0	0	0	0.01	0.014	0.022	0.022	0	0.078	0	0	0	0.689	0	3.064	0.066	1.873	0	0.609	0.519	4.056	0.6	2.592	0.052	0	0.556	5.475	1.154	3.361	0.607	0.212	65.946	0.285	0	0.358	0.74	0	0.545
GD-MZ	GD-MZ28	Selina-6-en-4-ol	5	94.082	0.36	0	0	0	0	0	0	0	0.04	0	1.969	0	0.056	0.298	0.059	0	0.526	0	3.711	0.027	2.269	0	0.591	0.573	3.275	0.332	0.518	0.042	0	0.334	10.214	0.669	1.564	0.491	0.175	48.458	0.247	0.041	0.766	0	0.522	16.315
GD-MZ	GD-MZ29	mix	6	95.662	0.1	0	0	0	0	0	0	0	0	0	0	0	0	0	0	0	0.54	0	8.469	0	4.265	0	0	0.881	0.571	0.24	0.408	0	0	0	27.778	0.437	0.554	1.29	0	23.822	0	0	0.496	1.18	0	24.731
GD-MZ	GD-MZ30	mix	6	85.405	1.28	8.205	11.127	0.522	1.331	0.932	5.258	12.786	0.107	10.485	0.113	1.033	23.251	1.209	0.057	0.168	0.359	0	2.296	0.052	2.9	0.065	0	0.805	0	0.083	1.563	0.007	0	0.018	0.066	0.188	0.053	0.055	0.038	0.011	0	0	0.013	0.186	0.014	0.049
GD-SG	GD-SG01	trans-nerolidol	4	92.678	0.19	0	0	0	0	0.013	0	0	0.214	0	0.024	0	0	0.102	0.399	0	1.209	0	10.079	0.279	1.947	0.253	0	4.37	3.302	0	2.842	0	0	0.461	35.649	0.916	1.977	2.988	1.368	0.294	0.24	0.12	0	0.957	0.518	22.157
GD-SG	GD-SG02	trans-nerolidol	4	96.002	0.09	0	0	0	0	0	0	0	0	0	0.869	0	0	0	0	0	0	0	1.674	0	1.057	0	0	0.658	0	0	0	0	0	0	43.087	0	1.116	1.873	1.447	19.951	0	0	0	0	0	24.27
GD-SG	GD-SG03	trans-nerolidol	4	95.326	0.19	0	0	0	0	0.004	0	0.032	1.562	0	1.236	0.062	0.101	0.514	0.187	0.01	0.457	0	4.141	0	0.777	0.202	0	0.596	1.303	0	0.795	0	0	0.169	66.592	0.124	1.031	1.994	0.466	0.257	0.135	0.086	0	0.78	0.119	11.594
GD-SG	GD-SG04	trans-nerolidol	4	96.585	0.33	0	0	0	0	0	0	0	0.056	0	0.034	0	0	0.033	0.079	0	0.425	0	6.876	0.104	2.485	0.062	0	1.837	0.164	0	1.682	0.038	0	0.408	59.669	0.013	0.487	1.508	1.948	0.077	0.16	0.056	0	0.656	0.699	17.029
GD-SG	GD-SG05	trans-nerolidol	4	92.568	0.21	0	0	0	0	0	0	0	0.088	0	0.057	0.246	0	0	0.037	0	0.15	0	2.015	0.016	0.859	0.162	0	0.398	0.378	0	0.651	0	0	0.37	53.837	0.204	2.85	4.616	5.088	0.307	0.495	0.273	0	1.488	1.316	16.667
GD-SG	GD-SG06	trans-nerolidol	4	91.885	0.1	0	0	0	0	0	0	0	0.746	0	0.791	0	0	0.15	0.137	0	0.992	0	4.664	0	10.013	0.446	0.497	0.527	0.838	0	1.109	0	0	0.427	42.289	0.605	1.191	2.848	0.802	2.458	0.419	0	0	1.956	0.966	17.014
GD-SG	GD-SG07	trans-nerolidol	4	96.159	0.13	0	0	0	0	0	0	0	0.208	0	0.163	0	0	0	0.068	0	0.417	0	8.658	0.088	2.857	0.087	0	1.903	0.204	0	0.372	0	0	0.245	54.148	0.518	0.876	2.16	0.104	0.695	0.077	0.059	0	0.818	0	21.434
GD-SG	GD-SG08	camphor	2	96.28	0.86	1.465	0.454	0.304	1.904	2.411	0.122	0.23	0.109	0	80.195	0.292	0.439	0.827	0	0	0.313	0	1.375	0.111	1.214	0	0	2.223	0	0.313	0	0	0	0.401	0.423	0	0	0.808	0	0	0	0	0	0.347	0	0
GD-SG	GD-SG09	trans-nerolidol	4	94.835	0.21	0	0	0	0	0.012	0	0	0.094	0	0.207	0.136	0.075	0.339	0.036	0.407	1.457	0	14.805	0.751	4.749	0.198	0	0	8.892	0.327	0.512	0.123	0	0.282	42.177	2.282	0.62	1.827	0.188	0.604	0.084	0	0.16	0.598	0	12.893
GD-SG	GD-SG10	eucalyptol	1	92.972	0.87	1.675	11.047	0.114	0	52.672	0.476	1.288	0.694	0.7	0.527	0.084	1.493	13.067	0.072	0.022	0.297	0	1.724	0.029	1.699	0.065	0	0	0.586	0.063	0.145	0	0	0.71	0.445	0.119	0.145	0.215	0.119	0.071	0	0	0	0.278	0.078	2.253
GD-SG	GD-SG11	trans-nerolidol	4	98.715	0.38	0	0	0	0	0	0	0	0.179	0	0.061	0	0	0.042	0.016	0	0.309	0	0.697	0.105	1.133	0.029	0	2.347	0	0.083	0.704	0	0	0.044	88.656	0	0.264	0.198	0.099	0.195	0	0	0	0.24	0.08	3.234
GD-SG	GD-SG12	trans-nerolidol	4	96.583	0.08	0	0	0	0	0	0	0	0.069	0	0.913	0	0	0.203	0	0	0.517	0	1.226	0.192	2.269	0	0	2.266	0	0.144	0.389	0	0	0.213	63.768	0.852	0.442	1.285	0.088	0.192	0	0.195	0	1.214	0	20.146
GD-SG	GD-SG13	Selina-6-en-4-ol	5	91.994	0.31	0	0	0	0	0	0	0	0.047	0	0.192	0	0.017	0.163	0.069	0	0.682	0	5.315	0.036	3.21	0.098	0.414	0.857	3.655	0.51	0.801	0.071	0	0.367	17.851	0.723	0	0.459	0.517	41.992	0	0.062	0.383	0.67	0.328	12.505
GD-SG	GD-SG14	trans-nerolidol	4	97.121	0.09	0	0	0	0	0	0	0	0	0	1.578	0	0	0	0	0	0	0	1.377	0	0.741	0	0	0	0	0.64	0.876	0	0	0	64.61	0	0.645	0	2.349	0	0	0	0	0	0.509	23.796
GD-SG	GD-SG15	Selina-6-en-4-ol	5	87.933	0.39	0	0	0	0	0	0	0	0.067	0	0.065	0	0.018	0.188	0	0	0.523	0	2.706	0.062	1.496	0	0.703	0.367	5.584	0.588	0.376	0.052	0	0.507	0.277	1.506	0	1.196	0	66.758	0	0.647	0.807	0.283	0.841	2.316
GD-SG	GD-SG16	trans-nerolidol	4	94.812	0.2	0	0	0	0	0.011	0	0	0.252	0	0.253	0.148	0.024	0.239	0.073	0	1.205	0	5.904	0.159	2.367	0.276	0	2.728	0	3.247	1.592	0	0	0.227	59.559	0	0.894	1.368	0.138	0.105	0	0	0	0.667	0	13.376
GD-SG	GD-SG17	eucalyptol	1	93.666	1.06	1.192	10.987	0.029	0	53.072	0.421	1.941	0.235	0.755	0	0.129	0.971	16.405	0.326	0	0.288	0	3.031	0.065	1.417	0.092	0	1.282	0	0.111	0.153	0.024	0	0.064	0.082	0.239	0.023	0.079	0.02	0.037	0	0	0	0.095	0	0.101
GD-SG	GD-SG19	trans-nerolidol	4	93.283	0.12	0	0	0	0	0	0	0	0.148	0	0	0	0.03	0.286	0.125	0	0.965	0	8.759	0.18	5.458	0.364	2.525	0	0	2.371	2.721	0.158	0	0.184	47.222	0.708	1.935	2.902	0.528	0.59	0	0.139	0	1.12	0.124	13.741
GD-SG	GD-SG20	trans-nerolidol	4	95.108	0.13	0	0	0	0	0.022	0	0	0.566	0	0.111	0	0	0.065	0.077	0	0.749	0	6.992	0.275	1.045	0.186	0	2.714	0.17	1.939	1.403	0	0	0.299	57.559	0.865	1.229	2.047	0.376	3.125	0	0	0.345	0.81	0.494	11.645
GD-SG	GD-SG21	trans-nerolidol	4	92.151	0.21	0	0	0	0	0.032	0	0	0.126	0	0.055	0	0	0.09	0	0	0.817	0	11.502	0.417	4.109	0.274	0	4.285	0	0.529	3.116	0	0	0.288	30.784	1.239	1.973	2.731	0.469	1.601	0	0	0	1.108	0.271	26.335
GD-SG	GD-SG23	trans-nerolidol	4	93.88	0.17	0	0	0	0	0	0	0	0	0	1.633	0	0	0	0	0	0	0	6.41	0	4.676	0	0	0	0	0	0	0	0	0	47.258	0	1.642	9.058	0	4.962	0	0	0	0	0	18.241
GD-SG	GD-SG24	trans-nerolidol	4	91.547	0.13	0	0	0	0	0	0	0	1.598	0	0.365	0	0.131	0.734	0.052	0	1.518	0	5.471	0.445	1.153	0.343	0	5.126	0	3.176	2.067	0	0	0.798	49.175	1.529	1.154	2.327	2.076	0.301	0	0.164	0.176	1.191	0.68	9.797
GD-SG	GD-SG25	trans-nerolidol	4	92.86	0.15	0	0	0	0	0	0	0.042	11.81	0	0.114	0	0.058	0.295	0.168	0	0.564	0	3.379	0.134	2.303	0.19	0	1.766	0	1.1	0.861	0	0	0.287	37.252	0.554	1.056	2.24	1.903	0.737	0.204	0.19	0.311	1.281	0.643	23.418
GD-SG	GD-SG26	trans-nerolidol	4	95.481	0.18	0	0	0	0.02	0.037	0	0	1.414	0	6.27	0.14	0.082	0.412	0.118	0	2.084	0	5.24	0.505	1.083	0.372	0	5.571	0	7.505	3.36	0	0.112	0.391	44.83	1.416	0.343	1.111	0.64	0.362	0	0	0.085	0.96	0.327	10.691
GD-SG	GD-SG28	Selina-6-en-4-ol	5	94.852	0.21	0	0	0	0	0	0	0	0.056	0	0.691	0.107	0	0.296	0	0.082	0.959	0	4.878	0.111	3.608	0	0.669	1.072	6.041	0.442	0.487	0	0	0.419	8.414	0.926	1.695	0.462	0.28	55.43	0	0	0.664	0.493	0.221	6.349
GD-SG	GD-SG29	Selina-6-en-4-ol	5	94.598	0.28	0	0	0	0	0	0	0	0.449	0	1.809	0.019	0.028	0.189	0.063	0	0.491	0	2.874	0.086	1.449	0	0.497	0.756	4.724	0.271	0.481	0	0	0.486	6.978	0.987	1.891	0.487	0.324	62.813	0	0	1.001	0	0.423	5.022
GD-SG	GD-SG30	trans-nerolidol	4	93.361	0.17	0	0	0	0	0.018	0	0	0.737	0	0.064	0	0	0	0.033	0	1.116	0	13.783	0.296	7.912	0.283	0	3.311	0	0.263	1.381	0	0	0.114	37.706	0.908	1.352	3.555	0.057	0.199	0.193	0	0.428	1.059	0	18.593
GD-SX	GD-SX02	mix	6	76.325	2.14	11.013	7.446	0.024	0.272	0.731	0.204	4.382	1.935	5.728	0.062	2.449	35.738	1.226	0.07	0.027	0	0.684	0.023	0	0	0.02	0	0	2.215	0	0.061	0	0.014	0.052	0.231	0	0	0.443	0.011	0.047	0	0.076	0	0.291	0.032	0.818
GD-SX	GD-SX03	mix	6	78.63	2.76	16.806	12.253	0.023	0.728	0.009	1.08	6.044	1.57	6.409	0.032	1.621	28.121	0	0.033	0.013	0.131	0.275	0.488	0.026	0.231	0	0.04	0	0.936	0.053	0.076	0	0	0.05	0.067	0.095	0.474	0.199	0.007	0.033	0	0.026	0.017	0.165	0.025	0.474
GD-SX	GD-SX04	eucalyptol	1	94.277	2.25	3.504	10.336	0.027	0	54.053	0.066	2.02	0.932	0.502	0.011	0.791	0.345	9.221	0.221	0.021	0.08	0.324	0.765	0.01	0.704	0.012	0.144	0	0	6.628	2.22	0	0	0.259	0.06	0.028	0.102	0.082	0.015	0.006	0	0	0.011	0.225	0	0.552
GD-SX	GD-SX06	linalool	3	85.649	1.4	0.026	0.038	0.012	0.072	0.142	0.006	3.121	79.53	0	0	0.044	0.042	0.029	0.107	0	0.052	0.018	0.066	0.035	0.02	0	0	0	0.034	0.038	0.013	0.021	0	0.286	0.607	0.033	0.056	0.236	0	0.009	0	0.008	0.019	0.294	0.019	0.616
GD-SX	GD-SX07	mix	6	43.944	0.13	2.434	0.922	0	0	5.431	1.558	0	0	0	1.773	0	0	0	18.709	0	0	0	0	0	0	0	0	0	0	0	0	1.044	0	0	3.405	0	0	0	0	3.856	0	1.144	0	0	0	3.668
GD-SX	GD-SX11	trans-nerolidol	4	84.13	0.01	0.138	0	0	0	0	0	0	0.256	0	0	0	0	0	0.565	0	0	0	0.44	0	0.228	0	0	0.229	0	0	0	0	0	0.324	65.107	1.063	0.239	3.766	0	0.779	0.739	0	1.223	0.488	0	8.546
GD-SX	GD-SX13	other	7	37.188	0.01	0	0	0	0	0	0	0	0	0	0	0	0	0	0	0	0	0	0	0	0	0	0	0	0	0	0	0	0	0	21.564	0	0	0	0	0	0	0	0	0	0	15.624
GD-SX	GD-SX14	other	7	56.366	0.01	0	0	0	0	2.404	0	0	0	0	0	0	0	1.756	0	0	0	0	0	0	0	0	0	0	0	0	0	0	0	0	0	0	0	0	0	37.418	0	0	0	0	0	14.788
GD-SX	GD-SX15	other	7	30.373	0.01	0	0	0	0	3.623	1.223	0	0	0	1.112	0	0	0	13.027	0	0	0	0	0	0	0	0	1.475	0	0	0	0	0	0	0	0	0	0	0	2.357	0	0	0	0	0	7.556
GD-SX	GD-SX16	trans-nerolidol	4	93.276	0.01	0	0	0	0	0	0	0	1.466	0	0	0	0	0	0	0	0	0	0	0	0	0	0	0	0	0	0	0	0	9.611	56.569	0	0	2.029	0	0	0	0	0	13.354	0	10.247
GD-SX	GD-SX17	eucalyptol	1	93.57	1.17	1.895	2.999	0.01	0	54.283	0.216	0.028	0	0.026	0	0.516	4.149	16.568	0.633	0	0.351	0	3.129	0.101	1.245	0.088	0	1.541	0.567	0.663	1.366	0.029	0	0.284	0.319	0.403	0.124	0.136	0.434	0.114	0	0	0.026	0.331	0.127	0.869
GD-SX	GD-SX18	eucalyptol	1	94.505	1.7	2.776	11.244	0.013	0	59.685	0.332	0.141	1.292	0.123	0	0.109	1.941	10.35	0.21	0	0.126	0	1.281	0.043	0.136	0.048	0	0.753	0	0.289	0.749	0.012	0	0.249	0.743	0.177	0.045	0.099	0.318	0.1	0	0.026	0.016	0.309	0.14	0.63
GD-SX	GD-SX22	eucalyptol	1	94.424	1.71	2.91	10.473	0.009	0	65.33	0	0.012	1.585	0	0	0.132	2.991	9.246	0.201	0	0.046	0	0.543	0.01	0.014	0.01	0	0.173	0	0.062	0.012	0	0	0	0	0.045	0.009	0.03	0.038	0	0	0.007	0	0.07	0.006	0.46
GD-SX	GD-SX23	eucalyptol	1	84.754	0.32	0.846	2.121	0	0	41.329	0	0	0.366	0	0	0	4.125	9.769	0	0	0.139	0.163	0.678	0	0.544	0	0	0.392	0	0.53	0.191	0	0	0	6.217	0.156	5.241	3.082	0	0	0	0.188	0.244	0.507	0.35	7.576
GD-SX	GD-SX24	mix	6	64.008	1.01	3.884	0.549	0.032	0	0.96	0.062	0.156	0.093	0	0.243	4.105	26.242	1.627	0.295	0.082	2.437	0.69	0.448	0.069	0.747	0.354	0	0	9.617	0.165	0.083	0	0	0	1.302	0.044	0.528	1.701	0	0.1	0	0.127	0.037	0.314	0.127	6.788
GD-SX	GD-SX27	linalool	3	96.669	1.21	0.195	0.034	0	0.122	0.024	0	0.351	92.396	0	0.014	0	0.296	0.032	0.161	0	0.023	0	0.141	0.006	0	0	0	0.021	0	0.06	0.03	0	0	0.129	1.331	0.023	0.024	0.116	0.06	0	0	0	0	0	0	1.08
GD-SX	GD-SX28	linalool	3	93.093	0.39	0.054	0	0.009	0.037	0.18	0	1.356	86.159	0	0	0	0.834	0.01	0.407	0	0	0.015	0.063	0.008	0	0.029	0	0.037	0	0.174	0.054	0.013	0.031	0.027	1.887	0.055	0.062	0.411	0.014	0.021	0.016	0	0.024	0.057	0.026	1.023
GD-ZJ	GD-ZJ01	mix	6	78.25	0.19	0	0	0	0.023	0	0	0.013	0.323	0	0	0	0	0.088	0.02	0	0.371	0	3.86	3.854	6.758	0.134	0	1.437	0	0	7.373	18.079	0	0.104	9.499	2.962	1.319	4.717	0.184	1.436	0	5.594	0.494	1.619	0.883	7.106
GD-ZJ	GD-ZJ02	mix	6	74.456	0.28	0	0	0	0.012	0.021	0	0	0.224	0	0	0.011	0.031	0.208	0.046	0	0.403	0	2.513	2.823	5.588	0.111	0	1.003	0	0.111	2.572	29.946	0	0.117	1.633	5.099	1.042	6.958	0.035	1.781	0	8.283	0.589	1.865	1.189	0.242
GD-ZJ	GD-ZJ03	mix	6	78.879	0.17	0	0	0	0	0.009	0	0	0.253	0	0	0.05	0.016	0.148	0.015	0	0.302	0	1.198	1.764	3.459	0.105	0	1.398	0	0.132	3.67	30.213	0	0.124	0.613	5.465	1.492	7.008	0	1.41	0	13.282	0.465	1.853	2.058	2.377
GD-ZJ	GD-ZJ04	other	7	90.726	0.08	0	0	0	0	1.038	0	0	0	0	0	0	0.394	3.163	0	0	0	84.189	0	0	0	0	0	0	0	0	0	0	0	0	1.318	0	0	0	0	0	0	0	0	0	0	0.624
GD-ZJ	GD-ZJ05	trans-nerolidol	4	92.964	0.09	0	0	0	0.034	0.851	0.031	0	0.321	0	0.036	0.046	0.648	4.152	0.071	0	1.775	0	8.041	0.199	5.845	0.345	0	3.085	0	4.647	2.776	0	0	0.086	39.447	0.929	0.571	2.344	0.149	0.141	0.143	0.4	0.185	0.913	0	14.753
GD-ZJ	GD-ZJ06	trans-nerolidol	4	92.19	0.2	0	0	0.052	0.123	0.162	0.011	0	1.044	0.036	2.599	0.142	0.144	0.434	0.06	0	1.678	0	8.076	0.174	3.955	0.287	0	2.588	0	5.264	2.739	0	0.074	0.11	39.382	0.675	0.572	2.515	0.185	0.222	0.164	0.449	0.189	0.992	0	17.093
GD-ZJ	GD-ZJ07	trans-nerolidol	4	94.23	0.22	0	0	0	0.079	0.402	0	0	0.594	0.046	0.075	0.156	0.155	0.747	0.07	0	1.11	0	13.038	0	7.833	0.216	0	1.642	0	0.146	1.007	0.02	0	0	47.52	0.406	0.548	3.293	0.105	0	0.157	0.095	0.13	0.737	0	13.903
GD-ZJ	GD-ZJ08	trans-nerolidol	4	93.105	0.1	0	0	0	0.045	0.032	0	0	0.185	0	0	0.02	0.049	0.214	0.055	0	1.771	0	8.026	0.272	6.082	0.29	0	5.037	0	4.419	2.458	0	0	0.101	43.669	1.245	0.268	1.713	0.193	0.462	0.135	1.41	0.169	0.813	0.236	13.736
GD-ZJ	GD-ZJ09	trans-nerolidol	4	100	0.06	0	0	0	0	0	0	0	0	0	2.813	0	0	0	0	0	0	0	0	0	0	0	0	0	0	0	0	0	0	0	57.954	0	0	0	0	0	0	0	0	0	0	39.233
GD-ZJ	GD-ZJ10	trans-nerolidol	4	94.435	0.13	0	0	0	0.01	0.02	0	0	0.053	0	0	0	0.062	0.339	0.037	0	0.685	0	5.018	0.114	5.88	0.205	0	1.663	0	0.216	2.198	0	0.123	0.085	47.426	0.033	2.113	3.349	0.235	1.095	0.458	0.138	0.242	1.229	0	21.409
GD-ZJ	GD-ZJ11	mix	6	60.066	0.2	0	0	0	0.027	0	0	0	0.383	0.015	4.848	0.381	0.137	0.507	0.03	0.012	0.333	0	2.295	1.102	3.371	0.127	0.038	0.574	0.108	0.566	1.18	0	0	0.142	9.049	3.588	0.66	6.597	0.02	3.097	0.425	9.92	0.429	1.845	1.413	6.847
GD-ZJ	GD-ZJ12	mix	6	94.883	0.17	0	0	0	0.055	0.194	0.014	0	0.327	0.028	15.076	0.327	0.29	0.75	0.063	0.1	1.292	0	8.176	0.137	14.706	0.326	0	2.071	0	0.272	1.139	0	0.04	0.045	28.914	0.534	0.335	1.998	0.176	0.111	0.253	0.091	0.137	1.441	0.093	15.372
GD-ZJ	GD-ZJ13	other	7	70.389	0.22	0	0	0	0.061	0.123	0	0	0.326	0	0.176	0.095	0	0.174	0.055	0	0.645	0	0	0	1.122	0	1.634	0.665	0	0.487	0.419	0	0	0.327	10.05	0.519	0	0.865	0.161	37.844	0.729	1.132	0.376	1.262	0.438	10.704
GD-ZJ	GD-ZJ14	trans-nerolidol	4	96.004	0.01	0	0	0	0	0	0	0	2.226	0	0	0	0	0	0	0	0	0	12.379	0	5.614	0	0	1.303	0	0	5.736	0	0	0	48.489	0	0	5.696	0	0	0	0	0	0	0	14.561
GD-ZJ	GD-ZJ15	Selina-6-en-4-ol	5	92.117	0.18	0	0	0	0	0	0	0	0.061	0	0.24	0.028	0	0.101	0.018	0	0.359	1.094	2.289	0.048	2.216	0	0.409	0.41	2.277	0.203	1.251	0.045	0	0.208	18.824	0.847	0	1.1	0.162	44.182	0.273	0	0.411	0.449	0.428	14.184
GD-ZJ	GD-ZJ16	trans-nerolidol	4	96.739	0.22	0	0	0	0.021	0.035	0	0	0.225	0	6.276	0.221	0.155	0.551	0.144	0.029	0.459	0	5.176	0.048	4.524	0.151	0	0.959	0.075	0.182	2.028	0	0	0.038	53.801	0.052	0.897	1.859	0.194	0.97	0.091	0.075	0.162	0.711	0.064	16.566
GD-ZJ	GD-ZJ17	trans-nerolidol	4	93.336	0.16	0	0	0	0.016	0.02	0	0	0.118	0.009	1.032	0.025	0.032	0.217	0.178	0	0.64	0	3.086	0.295	4	0.159	0	2.597	0	0.127	1.453	0	0.158	0.123	42.554	0	1.407	1.903	0.37	0.184	0.362	0.728	0.287	1.291	0	29.965
GD-ZJ	GD-ZJ18	trans-nerolidol	4	94.254	0.13	0	0	0	0	0	0	0	0.972	0.044	0.058	0	0.022	0.211	0.041	0	0.371	0	5.226	0.068	4.258	0.185	0	0.969	0	0.122	0.911	0	0	0.07	48.731	0.402	0.726	2.748	0.169	0.409	0.137	1.783	0.248	1.01	0	24.363
GD-ZJ	GD-ZJ19	mix	6	43.454	0.38	0.023	0.022	0	0.209	0.479	0.015	0.009	0.258	0.018	0.04	0.398	0.096	1.775	0.025	0	0.268	0	1.527	1.903	4.12	0.098	0	0.449	0	0.082	0.39	0	0	0.132	1.199	4.914	0.105	0.638	6.833	2.097	0.271	10.912	0.709	1.806	1.576	0.058
GD-ZJ	GD-ZJ20	eucalyptol	1	92.906	1.61	3.227	15.177	0.049	0	58.765	0.931	0.662	0.054	0.275	0.015	0.082	1.876	9.722	0.16	0	0.064	0	0.532	0	0.719	0.015	0	0.162	0	0.018	0.251	0	0	0	0.052	0.033	0	0.021	0	0	0	0	0	0.029	0	0.015
GD-ZJ	GD-ZJ21	camphor	2	94.954	0.51	1.487	0.132	0.317	2.214	0.284	0.135	0.285	0.157	0.103	80.82	0.373	0.295	0.632	0	0.228	0.37	0	2.813	0	2.079	0.081	0	1.305	0	0.396	0	0	0	0	0.231	0	0.079	0	0	0	0	0	0.138	0	0	0
GD-ZJ	GD-ZJ22	trans-nerolidol	4	95.114	0.13	0	0	0	0.032	0.041	0	0	0.413	0.02	0	0.02	0.056	0.323	0.175	0	1.28	0	16.574	0.016	6.935	0.301	0	4.893	0	0.298	6.27	0	0.143	0	39.408	0	2.044	2.294	0.093	0.038	0.318	0.064	0	0.641	0	12.424
GD-ZJ	GD-ZJ23	eucalyptol	1	92.89	0.94	2.612	13.104	0.058	0	53.608	0.684	1.115	0.063	0.555	0.027	0.117	1.744	13.65	0.2	0	0.184	0	1.039	0.019	1.735	0.047	0	0.455	0	0.062	0.135	0	0	0	0.113	0.092	0.035	0.076	0	0.012	0.012	0	0.035	0.124	0	1.178
GD-ZJ	GD-ZJ24	mix	6	67.252	0.44	0	0	0	0	1.031	0	0	0	0	2.207	0	0	0	0	0	0.632	0	1.2	4.554	4.375	0	0	1.411	1.436	2.482	1.606	0	0	0.469	0.524	3.261	5.19	0	0.622	22.511	0	2.35	1.85	6.309	3.232	0
GD-ZJ	GD-ZJ27	mix	6	71.228	0.73	2.708	0.155	3.295	33.064	4.268	0	0.022	0.326	0.096	2.465	0	0.12	2.136	0.344	1.164	1.179	0.082	3.343	0.044	2.745	0.133	0	0	0.321	0.206	0.347	0	0.063	0.048	0.364	0.083	0	7.075	0.045	0.418	0.352	0.094	0	4.101	0	0.022
GD-ZJ	GD-ZJ29	camphor	2	91.8	0.29	1.09	0.282	0.207	1.653	1.587	0	0.391	0.304	0	60.969	1.033	0.258	1.163	0	0.452	1.481	0	4.336	0.255	6.813	0.279	0	6.438	0	1.137	0	0	0	0	1.081	0	0	0	0	0	0	0	0.438	0	0	0.153
GD-ZJ	GD-ZJ30	eucalyptol	1	92.501	2	3.7	16.219	0.057	0	56.456	0.662	0.821	0.053	0.326	0.318	0.158	1.401	9.876	0.147	0.064	0.098	0	0.612	0.012	0.688	0.013	0	0.278	0	0.014	0.059	0	0	0	0.072	0.059	0	0.023	0	0	0	0	0	0.027	0	0.288
GX-GF	GX-GF01	linalool	3	96.424	2.39	0.012	0.034	0.03	0.192	0.103	0.008	0.127	89.664	0	0.01	0	0.036	0.336	0.022	0	0.173	0.003	2.984	0	1.68	0.034	0	0.237	0	0.017	0.116	0.006	0	0	0.207	0.056	0.014	0.113	0	0.028	0.007	0.005	0	0.056	0.008	0.106
GX-GF	GX-GF02	linalool	3	97.547	1.89	0	0.006	0.013	0.134	0	0.004	0.135	91.22	0	0.022	0	0.052	0.179	0.028	0.007	0.068	0	0.239	0.005	0.399	0.008	0.045	0.034	0.571	0.039	0.089	0.008	0	0.018	0.049	0.074	0	0.055	0	3.948	0	0	0.033	0.012	0.017	0.036
GX-GF	GX-GF05	trans-nerolidol	4	95.213	0.14	0	0	0	0	0	0	0	0.006	0	0.049	0.264	0.051	0.148	0.025	0	2.039	0	9.277	0	4.317	0.373	0	2.495	0	8.458	8.035	0.047	0	0.111	42.749	0.008	1.125	1.024	0.144	0.082	0.192	0.087	0	0.766	0.088	13.253
GX-GF	GX-GF06	Selina-6-en-4-ol	5	95.907	0.55	0	0	0	0	0	0	0	0.016	0	0.019	0.147	0.017	0.15	0	0.028	0.529	0	4.346	0.006	2.458	0.623	1.002	0.341	7.797	0.294	0.295	0.074	0	0.516	0.426	1.132	1.904	0.533	0	71.198	0.277	0.203	0.805	0	0.411	0.36
GX-GF	GX-GF07	linalool	3	98.531	1.39	0	0	0	0	0	0	0.109	88.462	0	0.018	0.102	0.048	0.146	0.124	0	0.169	0	2.13	0	1.131	0.038	0	0.208	0.081	0.321	0.282	0	0	0.013	1.829	0.044	0.039	0.171	0	0.701	0.016	0.028	0.022	0.151	0.04	2.108
GX-GF	GX-GF08	linalool	3	97.805	1.33	0	0.004	0.01	0.101	0.042	0.004	0.126	91.649	0	0.035	0	0.05	0.385	0.103	0.027	0.108	0	1.296	0.014	0.723	0.023	0.013	0.178	0.036	0.032	0.072	0	0	0.011	1.071	0.035	0.051	0.157	0	0.204	0.005	0	0	0.076	0.108	1.056
GX-GF	GX-GF09	linalool	3	95.558	1.31	0	0	0.013	0	0.05	0	0.206	90.105	0	0.028	0.006	0.058	0.532	0.038	0	0.138	0.008	1.539	0.014	1.573	0.036	0	0.101	0	0.024	0.107	0	0	0	0.261	0.017	0.018	0.228	0.003	0.007	0.022	0.007	0.008	0.093	0.011	0.307
GX-GF	GX-GF10	mix	6	51.32	0.45	0.094	0.035	5.423	0	1.579	0.036	0.058	0.744	0.057	0.552	0.305	0.726	4.106	0.493	1.025	2.443	0.151	3.337	0.064	1.327	0.103	0.084	0	0.578	0.089	0.308	0	0.076	0.08	8.763	0.146	0.69	5.075	0.089	0.368	0	0.047	0.07	3.838	0.238	8.123
GX-GF	GX-GF11	mix	6	82.808	1.16	0.346	0.189	29.45	13.098	5.756	0.116	0.105	0.302	0.134	0.06	1.468	0.215	4.314	0.335	0	1.207	0.025	3.072	0.019	3.111	0.156	0	1.013	0	2.085	3.985	0.02	0	0.13	0.261	0.018	4.785	2.306	0.06	0.324	0.152	0.028	0.068	3.952	0.064	0.079
GX-GF	GX-GF12	trans-nerolidol	4	92.25	0.28	0	0	0.004	0	0	0	0.005	0.586	0	0.007	0.014	0	0.145	0.061	0.005	1.208	0.689	11.704	0	5.301	0.246	0	0.992	0.136	0	13.095	0.111	0	0.081	38.151	0	1.314	0.708	0.089	0.251	0	0.231	0.17	0.664	0.067	16.215
GX-GF	GX-GF13	mix	6	85.275	2.03	9.816	11.577	0.637	0.987	0.637	4.739	11.607	0.083	10.146	0.207	0.458	23.719	0.773	0.071	0	0.617	0	2.127	0.081	1.918	0.06	0	1.201	0	1.258	0.595	0	0.037	0.037	0.163	0.229	0.034	0.086	0	0.033	0.035	0	0.031	0.166	0.009	1.101
GX-GF	GX-GF14	mix	6	87.721	2.27	10.471	14.19	0.694	1.113	0.579	2.437	21.568	0.257	17.086	0.401	1.086	13.243	0.362	0.029	0	0.262	0	1.177	0.04	1.317	0.037	0	0.897	0	0.028	0.155	0	0	0.013	0.033	0.122	0.022	0.043	0	0.015	0	0	0	0.041	0	0.003
GX-GF	GX-GF15	mix	6	88.926	1.39	6.011	11.227	0.607	1.002	0.941	3.373	21.817	0	18.07	0.209	0.56	18.015	0.608	0.041	0	0.365	0	0.612	0.01	2.009	0.056	0	0.798	0	0.069	0.441	0.006	0	0	0.194	0.038	0.086	0.081	0	0.025	0	0.031	0.045	0.142	0	1.437
GX-GF	GX-GF16	trans-nerolidol	4	95.311	0.26	0	0	0	0	0	0	0	0.125	0	0.01	0.049	0.019	0.131	0.091	0.127	1.418	0	6.487	0.211	9.13	0.241	0	3.065	0	0.145	1.035	0.045	0.078	0.068	55.752	0	0.363	0.809	0.019	0	0.083	0.163	0.125	0.853	0	14.669
GX-GF	GX-GF17	trans-nerolidol	4	86.791	0.4	0	0	0	0	0	0	0	0.167	0	0	0	0.01	0.083	0.007	0	1.42	0	10.411	0.057	2.748	0.246	0	3.315	0	0.472	8.946	0.101	0	0	42.617	1.327	1.674	1.048	0.971	0.734	0	0.993	0.425	8.812	0.199	0.008
GX-GF	GX-GF18	mix	6	82.887	1.98	12.743	13.862	0.622	0.935	2.331	5.162	9.263	0.089	7.523	0.096	0.534	25.175	1.514	0.073	0.106	0.153	0	0.716	0.021	0.946	0.03	0	0.474	0	0.031	0.184	0	0	0.009	0.036	0.083	0.031	0.048	0.011	0.01	0	0	0.009	0.067	0	0
GX-GF	GX-GF19	trans-nerolidol	4	96.848	0.25	0	0	0	0.005	0.024	0	0.004	0.111	0.012	0	0.1	0.076	0.436	0.039	0.004	1.081	0	17.277	0	9.673	0.274	0	4.482	0	0.243	0.901	0.055	0	0.079	46.928	0.024	0.362	0.947	0.054	0.105	0.079	0.155	0.136	0.702	0	12.48
GX-GF	GX-GF20	linalool	3	97.128	2.62	0	0.02	0.017	0.174	0.146	0.006	0.127	89.452	0	0.02	0	0.029	0.265	0.031	0	0.23	0	3.543	0	2.112	0.04	0	0.403	0	0.041	0.127	0	0	0	0.081	0.07	0	0.098	0.007	0	0	0.005	0	0.079	0	0.005
GX-GF	GX-GF21	trans-nerolidol	4	95.8	0.45	0.016	0.278	0	0	5.239	0.075	0.206	0.169	0.136	0.023	0.129	0.716	4.71	0.081	0.025	1.024	0	13.321	0	5.583	0.167	0	1.984	0	0.297	7.852	0.024	0.027	0.046	41.896	0.03	1.02	0.615	0.1	0.078	0.117	0	0.106	0.497	0	9.213
GX-GF	GX-GF22	other	7	98.67	0.84	0	0.035	0.062	0.046	0.068	0.172	3.776	0.441	3.582	0.012	0	4.487	0.429	0.022	0.126	0.356	7.027	3.045	0	2.356	0.074	0.023	0	0	0	71.992	0.005	0.006	0.048	0.042	0.023	0.016	0.028	0.121	0.005	0.017	0	0	0.133	0.061	0.034
GX-GF	GX-GF23	eucalyptol	1	92.76	2.8	2.631	13.917	0.064	0	53.373	0.592	1.476	0.077	0.495	0.014	0.125	1.211	13.596	0.262	0	0.271	0.126	1.329	0.021	2.176	0.054	0	0.345	0	0.044	0.279	0.004	0	0	0.045	0.055	0.021	0.034	0	0	0	0	0	0.096	0	0.027
GX-GF	GX-GF24	trans-nerolidol	4	95.713	0.25	0	0	0	0	0	0	0.016	0.262	0.083	0	0.032	0.302	0.13	0.275	0.053	0.965	0	28.153	0	9.79	0.258	0	0.694	0.308	0.376	0.721	0.071	0.041	0.048	35.47	0	0.455	1.416	0.075	3.587	0.079	0.09	0.172	0.591	0.121	11.079
GX-GF	GX-GF25	Selina-6-en-4-ol	5	95.246	0.81	0	0	0	0	0	0	0	0.053	0	0	0	0.027	0.307	0	0.023	0.637	0	6.346	0	3.782	0	0.824	0.358	10.294	0.033	0.183	0.04	0	0.503	0.434	1.42	1.809	0.563	0.348	65.411	0.266	0.143	0.764	0	0.47	0.208
GX-GF	GX-GF26	linalool	3	97.747	2.56	0	0.008	0.013	0	0.254	0.008	0.145	91.099	0	0.009	0	0.039	0.395	0.023	0	0.287	0.005	1.92	0.03	1.601	0.051	0	0.464	0	0.581	0.341	0	0	0.017	0.137	0.085	0.014	0.114	0	0	0.006	0	0	0.09	0.011	0
GX-GF	GX-GF27	trans-nerolidol	4	93.408	0.16	0	0	0.007	0	0	0.007	0.01	0.132	0.026	0.033	0	0.328	0.153	0.025	0.115	0.673	0.259	9.677	0	3.629	0.077	0	3.731	0	0.093	0.367	0	0.104	0.1	50.793	0.041	0.31	3.383	0.066	0.073	0.16	0.13	0.118	0.966	0	17.822
GX-GF	GX-GF28	Selina-6-en-4-ol	5	81.251	0.5	0	0	0	0	0	0	0	0.033	0	0	0	0.013	0.112	0	0	0.51	0.931	0.134	0.012	1.263	3.119	3.373	0.484	5.549	0.618	0.533	0	0.117	0.818	0.672	2.981	4.13	2.472	0.493	42.518	0.797	0	1.005	1.338	6.662	0.564
GX-GF	GX-GF29	trans-nerolidol	4	94.162	0.24	0	0	0	0	0.005	0	0	0.113	0.007	0.009	0.166	0.035	0.19	0.029	0.004	0.659	0	7.056	0.004	4.686	0.169	0	1.063	0.19	0.1	0.662	0.056	0	1.515	54.985	0.15	0.685	2.855	0.065	0.158	0.183	0.153	0.258	1.634	0	16.318
GX-GF	GX-GF30	trans-nerolidol	4	94.288	0.17	0.012	0.008	0	0.012	0.203	0.017	0.009	0.809	0	0.04	0.393	0.269	1.167	0.091	1.005	0.801	0	10.773	0.006	6.622	0.189	0	1.856	0	0.141	0.495	0	0.127	0.073	46.316	0.143	0.553	4.054	0.09	0.212	0.227	0.139	0.244	1.082	0	16.11
GX-QZ	GX-QZ01	linalool	3	97.292	1.36	0	0	0	0	0.077	0.007	0.123	89.047	0	0.455	0	0.089	0.214	0.034	0	0.273	0	2.282	0.056	0.86	0.059	0	0.737	0	0.722	0.791	0.013	0.017	0.05	0.265	0.172	0.192	0.227	0.045	0.069	0.029	0.02	0.013	0.12	0.023	0.211
GX-QZ	GX-QZ02	camphor	2	94.298	0.27	2.732	0.37	0.394	2.432	1.151	0.15	0.344	1.12	0	73.823	1.32	0.423	1.098	0	0	0.76	0	1.515	0	1.022	0	0	2.051	1.614	1.664	0	0	0	0	0.315	0	0	0	0	0	0	0	0	0	0	0
GX-QZ	GX-QZ03	other	7	94.257	0.69	1.559	0.346	0.315	1.904	1.768	0	0.422	2.865	0.164	23.369	52.219	0.461	1.316	0	0	0.584	0	1.905	0	1.275	0	0	0.413	1.873	1.33	0	0	0	0	0	0	0	0	0	0	0	0	0.169	0	0	0
GX-QZ	GX-QZ04	camphor	2	95.196	0.51	2.913	0.559	0.55	3.023	1.784	0	0.357	1.854	0	70.208	1.294	0.4	1.056	0	0	0.709	0	1.954	0	1.203	0	0	0.614	3.487	3.231	0	0	0	0	0	0	0	0	0	0	0	0	0	0	0	0
GX-QZ	GX-QZ05	mix	6	94.919	1.21	2.475	0.437	0.401	2.624	1.335	0.164	0.362	1.312	0	41.423	36.527	0.424	1.091	0	0	0.423	0	1.353	0	0.999	0	0	1.004	1.459	0.947	0	0	0	0	0.159	0	0	0	0	0	0	0	0	0	0	0
GX-QZ	GX-QZ06	trans-nerolidol	4	100	0.09	0	0	0	0	0	0	0	0	0	0	0	0	0	8.341	0	0	0	0	0	0	0	0	0	0	5.613	0	0	0	0	47.186	0	4.195	8.732	0	0	0	0	0	0	0	25.933
GX-QZ	GX-QZ07	linalool	3	97.594	1.6	0	0	0.012	0.14	0.096	0.015	0.175	92.164	0	0.126	0.042	0.083	0.176	0.029	0.005	0.267	0	1.228	0.087	0.435	0.066	0	1.202	0	0.514	0.317	0.02	0	0.04	0.035	0.229	0	0.036	0.008	0.014	0	0	0.017	0.016	0	0
GX-QZ	GX-QZ08	mix	6	95.971	1.03	1.869	0.427	0.336	2.282	1.711	0.145	0.397	0.732	0.139	31.476	46.605	0.447	1.21	0	0	0.541	0	1.2	0	1.949	0	0	1.911	1.163	0.944	0	0	0	0	0.31	0	0	0	0	0	0	0	0.177	0	0	0
GX-QZ	GX-QZ09	camphor	2	93.975	0.25	3.273	0.485	0.62	3.079	1.449	0.184	0.323	1.072	0	68.657	1.039	0.38	0.954	0	0	0.822	0	1.67	0	2.517	0	0	2.457	2.656	1.721	0	0	0	0	0.419	0	0	0	0	0	0	0	0	0.198	0	0
GX-QZ	GX-QZ10	eucalyptol	1	92.908	1.52	2.836	15.235	0.066	0	56.241	0.608	1.274	0.469	0.481	0.085	0.19	1.128	12.465	0.143	0.058	0.082	0	0.371	0.016	0.335	0.027	0	0.235	0	0.197	0.24	0	0	0.013	0.02	0.043	0.017	0.016	0	0	0	0	0	0.01	0	0.007
GX-QZ	GX-QZ11	trans-nerolidol	4	93.054	0.3	0	0	0	0	0.008	0	0	1.109	0	0	0	0.028	0.37	0.089	0	1.888	0	8.509	0.772	2.68	0.365	0	9.877	0	3.585	1.963	0.118	0	0.227	37.154	1.538	0.436	0.889	0.101	0.37	0.322	0	0.296	0.879	0	19.481
GX-QZ	GX-QZ12	linalool	3	97.57	0.89	0	0	0.016	0	0.057	0	0.105	92.923	0	0.06	0	0.061	0.271	0.017	0.015	0.175	0.005	1.348	0.047	1.301	0.057	0	0.533	0	0.134	0.154	0	0	0.015	0.108	0	0.015	0.048	0.011	0.013	0	0	0	0.058	0	0.023
GX-QZ	GX-QZ13	mix	6	93.055	0.27	0	0	0.087	0.254	0.103	0.008	0.011	13.84	0.029	3.241	1.009	0.137	0.535	0.223	0.026	1.934	0.005	7.36	0.297	4.294	0.313	0	4.235	0	4.194	10.696	0.041	0.022	0.08	26.482	0.715	1.222	0.57	0.094	0.137	0.122	0	0.079	0.576	0.059	10.025
GX-QZ	GX-QZ14	linalool	3	97.942	1.42	0	0	0	0.039	0.026	0	0.149	93.698	0	0.291	0	0.027	0.16	0.084	0	0.094	0	0.531	0.017	0.286	0.04	0	0.268	0	0.217	0.136	0	0	0.024	0.888	0.068	0.024	0.068	0	0.012	0	0.021	0.008	0.072	0	0.694
GX-QZ	GX-QZ15	linalool	3	97.411	1.91	0.017	0.012	0.016	0.277	0	0.013	0.128	93.776	0	0.527	0.037	0.044	0.143	0.054	0	0.081	0	0.804	0.014	0.112	0.018	0	0.189	0	0.265	0.127	0	0	0.008	0.375	0.033	0.009	0.032	0	0	0	0	0	0.025	0	0.275
GX-QZ	GX-QZ16	trans-nerolidol	4	95.088	0.11	0	0	0.027	0	0	0	0	0.711	0	0	0.044	0.046	0.288	0.037	1.675	1.063	0	14.778	0	2.789	0.226	0	1.843	0.412	3.708	1.733	0	0	0.437	43.857	0	1.152	5.459	0.271	0.268	0.274	0.299	0.223	1.036	0.314	12.118
GX-QZ	GX-QZ17	linalool	3	97.988	1.99	0	0	0.014	0.108	0.061	0.01	0.13	93.337	0	0.032	0.053	0.069	0.172	0.029	0	0.179	0	1.188	0.037	0.573	0.033	0	0.475	0.487	0.055	0.684	0.008	0	0.015	0	0.095	0.05	0.035	0.011	0	0	0	0.01	0.03	0	0.008
GX-QZ	GX-QZ18	mix	6	86.007	0.63	6.583	19.42	0.089	0	22.043	1.406	0.659	0.241	0.459	0.015	0.211	3.159	19.945	0.401	0.023	0.844	0.671	1.534	0.125	1.946	0.163	0	1.886	0	2.243	1.193	0.034	0	0.066	0.051	0.322	0.011	0.042	0	0.042	0	0.023	0	0.129	0.014	0.014
GX-QZ	GX-QZ19	linalool	3	96.711	1.97	0	0	0.016	0	0.065	0.016	0.229	92.181	0	0.186	0	0.175	0.226	0.034	0	0.187	0	1.226	0.043	1.029	0.032	0	0.557	0	0.031	0.141	0	0	0	0.078	0.109	0.011	0.048	0.007	0	0	0	0.006	0.041	0	0.037
GX-QZ	GX-QZ20	camphor	2	96.667	0.86	1.423	0.122	0.26	1.942	0.267	0	0.215	1.495	0	83.367	0.467	0.349	0.577	0	0.333	0.27	0	1.063	0	2.167	0	0	1.348	0	0.586	0	0	0	0	0.249	0	0	0	0	0	0	0	0.167	0	0	0
GX-QZ	GX-QZ21	eucalyptol	1	94.371	0.59	0.483	4.866	0.061	0	51.145	1.011	1.557	0.987	0.811	4.187	0.345	3.251	21.807	0.232	0.022	0.172	0	1.005	0.018	0.67	0.056	0	0.312	0	0.342	0.397	0.04	0	0.05	0.05	0.086	0.024	0.073	0.038	0.046	0.026	0	0	0.116	0.04	0.045
GX-QZ	GX-QZ22	trans-nerolidol	4	95.642	0.2	0	0	0	0	0.009	0	0.022	12.652	0	0.163	0.592	0.092	0.585	0.081	0.021	2.294	0.909	5.012	0.219	5.641	0.327	0	3.039	0	7.254	3.528	0	0.066	0.141	31.572	0	0.435	1.357	0.168	0.204	0.101	0.112	0.168	1.169	0.104	17.605
GX-QZ	GX-QZ23	camphor	2	94.607	0.39	2.795	0.769	0.301	2.182	3.332	0	0.439	2.085	0	66.935	1.369	0.343	1.728	0	0.493	0.72	0	2.163	0	3.457	0	0	1.8	1.573	1.502	0	0	0	0	0.324	0	0	0	0	0	0	0	0	0.297	0	0
GX-QZ	GX-QZ24	eucalyptol	1	92.962	2.39	3.158	15.716	0.057	0	53.822	0.526	1.342	1.486	0.448	0	0.161	0.962	11.96	0.226	0	0.212	0	0.651	0.012	0.886	0.034	0	0.181	0.071	0.614	0.343	0	0	0	0.011	0.036	0.007	0	0	0	0	0	0	0.04	0	0
GX-QZ	GX-QZ25	camphor	2	93.998	0.43	3.385	0.433	0.73	2.94	1.03	0.189	0.316	2.394	0	67.232	0.765	0.402	0.884	0	0	0.87	0	2.611	0	2.152	0	0	1.649	3.323	2.219	0	0	0	0	0.238	0	0	0	0	0	0	0	0	0.236	0	0
GX-QZ	GX-QZ26	camphor	2	94.335	0.61	3.328	0.462	0.343	2.428	1.48	0.12	0.333	0.982	0.125	71.623	1.27	0.401	1.157	0	0.506	0.5	0	2.126	0	2.681	0	0	1.878	1.059	0.939	0	0	0	0	0.35	0	0	0	0	0	0	0	0	0.244	0	0
GX-QZ	GX-QZ27	eucalyptol	1	91.943	2	3.753	16.694	0.052	0	50.697	0.43	1.431	0.175	0.442	0.061	0.511	0.877	12.44	0.208	0.007	0.287	0	1.247	0.01	0.943	0.04	0	0.195	0	0.822	0.482	0	0	0.011	0.024	0.026	0.009	0.023	0	0	0	0	0	0.035	0	0.011
GX-QZ	GX-QZ28	trans-nerolidol	4	93.785	0.18	0	0	0	0.01	0.012	0	0	0.344	0	0.191	0.947	0.053	0.191	0.048	0.091	3.214	0.012	11.397	0.01	10.619	0.871	0	1.615	0	10.284	5.787	0.04	0	0.167	33.595	0	1.072	2.089	0.247	0.338	0.184	0.073	0.161	1.255	0.193	8.675
GX-QZ	GX-QZ29	linalool	3	93.138	0.29	0.013	0.011	0	0	0.554	0.011	0.267	75.113	0	0.073	0.167	0.257	0.662	0.076	0.006	0.267	0	3.066	0.01	0.897	0.096	0	0.281	0.032	0.405	0.377	0.036	0	6.18	0.131	0.175	0.23	0.615	0.176	0.287	0.186	0	0.086	2.313	0.073	0.009
GX-QZ	GX-QZ30	eucalyptol	1	92.398	1.24	3.313	17.453	0.081	0	54.689	0.571	1.187	0.183	0.355	0.104	0.29	0.926	10.503	0.169	0	0.163	0	0.739	0.022	0.339	0.029	0	0.352	0	0.421	0.272	0	0	0.015	0.055	0.058	0.008	0.019	0	0	0	0	0	0.024	0	0.058
GZ-GA	GZ-GA01	camphor	2	98.239	1.27	0.531	0.299	0	1.361	2.901	0	0.43	0	0	75.974	1.272	0.309	1.194	0	0	0.434	0	4.054	0	4.298	0	0	3.221	0	0.923	0	0	0	0	0.591	0	0	0.181	0	0	0	0	0	0.266	0	0
GZ-GA	GZ-GA02	camphor	2	97.278	1.7	0.683	0	0.163	1.495	0.402	0	0.212	0.146	0	85.282	0.229	0.37	0.608	0	0	0.213	0	3.627	0	1.84	0	0	0.992	0	0.467	0	0	0	0	0.176	0	0.201	0	0	0	0	0	0	0.172	0	0
GZ-GA	GZ-GA04	camphor	2	95.078	1.36	2.377	0.64	0.302	2.218	2.426	0	0.248	0.306	0	68.92	0.622	0.3	0.948	0	0.769	0.365	0	3.549	0	2.594	0	0	1.361	0	6.884	0	0	0	0	0.249	0	0	0	0	0	0	0	0	0	0	0
GZ-GA	GZ-GA05	eucalyptol	1	92.662	2.68	3.395	14.022	0.05	0	56.226	0.678	1.186	0.192	0.507	0.07	0.09	1.411	11.958	0.1	0.123	0.09	0	0.284	0.014	0.454	0.031	0	0.153	0.017	0.12	1.159	0	0	0.013	0.01	0.033	0.144	0.057	0.029	0.006	0	0	0	0.04	0	0
GZ-GA	GZ-GA06	camphor	2	97.324	1.27	0.658	0	0.181	1.761	0.303	0	0.238	0.097	0	82.613	0.261	0.303	0.527	0	0.759	0.24	0	3.519	0	0.981	0	0	0.649	0.689	2.339	0	0	0	0.513	0.103	0	0	0.348	0	0	0	0	0	0.098	0.144	0
GZ-GA	GZ-GA07	camphor	2	97.905	1.53	0.665	0.325	0	1.43	0.341	0	0.264	0.262	0	86.356	0.426	0.242	0.573	0	0.51	0.186	0	3.29	0	1.142	0	0	0.961	0	0.519	0	0	0	0	0.196	0	0.217	0	0	0	0	0	0	0	0	0
GZ-GA	GZ-GA08	mix	6	94.816	1.82	2.294	9.298	0.025	0	35.627	0.432	0.807	0.09	0.345	31.827	0.411	1.136	7.987	0.082	0.228	0.18	0	1	0.02	1.603	0.046	0	0.303	0	0	0.57	0.009	0.008	0.019	0.023	0.064	0.128	0.076	0.03	0.015	0	0	0	0.129	0	0.004
GZ-GA	GZ-GA09	camphor	2	91.586	1.1	2.432	0.664	0.325	2.268	2.515	0.113	0.249	0.139	0.121	71.49	0.288	0.294	0.888	0	0.54	0.468	0	3.344	0	0	0.108	0	1.525	0	3.327	0	0	0	0	0.279	0	0	0	0	0	0	0	0.209	0	0	0
GZ-GA	GZ-GA10	camphor	2	96.735	0.7	0.564	0.195	0.189	1.584	1.347	0	0.232	0.186	0	76.122	0.386	0.405	0.827	0	0	0.452	0	2.68	0.31	2.539	0	0	1.42	0.836	5.332	0	0	0	0.252	0.264	0	0	0.458	0	0	0	0	0	0	0.155	0
GZ-GA	GZ-GA11	camphor	2	96.579	1.19	0.807	0.237	0.156	1.844	1.288	0	0.263	0.247	0	75.789	0.406	0.337	0.719	0	1.267	0.598	0	5.202	0	3.316	0	0	2.508	0	0.482	0	0	0	0	0.465	0	0.199	0.244	0	0	0	0	0	0.205	0	0
GZ-GA	GZ-GA12	camphor	2	96.454	1.35	0.637	0	0	1.669	0.246	0	0.236	0	0	85.752	0.269	0.298	0.572	0	0	0.304	0	3.384	0	1.45	0	0	1.122	0	0.515	0	0	0	0	0	0	0	0	0	0	0	0	0	0	0	0
GZ-GA	GZ-GA13	eucalyptol	1	93.322	1.36	2.834	13.149	0	0	59.119	0.754	1.169	0.352	0.459	0.091	0.25	1.729	11.7	0.127	0	0.045	0	0.211	0	0.374	0.011	0	0.08	0	0.023	0.346	0	0	0	0.151	0.018	0.077	0.051	0.018	0	0	0.006	0	0.049	0	0.129
GZ-GA	GZ-GA14	camphor	2	97.339	0.76	1.074	0.384	0.174	1.796	2.531	0	0.351	0	0	77.168	0.583	0.355	1.085	0	0	0.387	0	3.996	0	2.263	0	0	1.998	0.62	1.062	0	0	0	0.277	0.352	0	0	0.636	0	0	0	0	0	0	0.247	0
GZ-GA	GZ-GA15	eucalyptol	1	92.646	2.8	3.576	13.464	0.058	0	55.398	0.746	1.154	0.175	0.55	0.431	0.161	1.544	12.274	0.084	0.102	0.121	0	0.368	0.013	1.055	0.044	0	0.248	0	0	0.805	0.006	0	0.008	0.021	0.047	0.065	0.031	0.008	0.008	0	0	0.007	0.074	0	0
GZ-GA	GZ-GA16	eucalyptol	1	92.714	1.95	3.588	15.207	0.054	0	56.127	0.684	1.128	0.053	0.455	0.259	0.072	1.425	11.401	0.058	0	0.137	0	0.512	0.012	0.637	0.051	0	0.297	0	0.178	0.156	0.012	0	0.048	0.017	0.061	0.01	0.019	0	0	0	0	0	0.056	0	0
GZ-GA	GZ-GA17	eucalyptol	1	92.635	2.15	3.596	14.061	0.058	0	55.361	0.813	1.114	0.045	0.521	0.61	0.073	1.689	11.735	0.082	0.012	0.138	0	0.672	0.018	1.226	0.037	0	0.313	0	0.038	0.227	0	0	0	0.011	0.057	0.018	0.024	0.017	0	0	0	0.006	0.063	0	0
GZ-GA	GZ-GA18	eucalyptol	1	91.677	1.4	4.556	16.938	0.064	0	52.512	0.923	0.937	0.044	0.446	0.241	0.075	1.75	11.777	0.117	0	0.05	0	0.2	0.009	0.197	0.024	0	0.128	0	0.116	0.35	0	0	0.052	0.008	0.032	0.049	0.025	0.023	0	0	0	0	0.034	0	0
GZ-GA	GZ-GA19	camphor	2	96.64	1.04	0.628	0.268	0	1.42	2.075	0	0.262	0.23	0	71.093	0.348	0.425	0.937	0	0.808	0.948	0	4.38	0	3.083	0	0	2.917	0.893	5.396	0	0	0	0	0.529	0	0	0	0	0	0	0	0	0	0	0
GZ-GA	GZ-GA20	eucalyptol	1	92.739	2.3	4.174	15.068	0.053	0	55.933	0.679	1.063	0.196	0.463	0.081	0.103	1.415	11.315	0.132	0.07	0.068	0	0.318	0.012	0.415	0.018	0	0.19	0.01	0.123	0.518	0	0	0.027	0.008	0.043	0.047	0.018	0.111	0	0	0	0	0.034	0.034	0
GZ-GA	GZ-GA21	eucalyptol	1	93.038	2.06	3.71	14.969	0.054	0	57.61	0.74	0.999	0.27	0.431	0.227	0.059	1.462	10.851	0.074	0.012	0.068	0	0.298	0.007	0.75	0.025	0	0.17	0	0.016	0.109	0	0	0	0.019	0.035	0	0	0.011	0	0	0	0	0.043	0	0.019
GZ-GA	GZ-GA22	camphor	2	96.901	0.95	0.589	0.262	0.238	1.615	1.808	0	0.281	0.193	0	74.87	0.327	0.361	0.879	0	0	0.535	0	3.762	0	3.436	0	0	2.033	0	5.152	0	0	0	0	0.338	0	0	0	0	0	0	0	0	0.222	0	0
GZ-GA	GZ-GA23	camphor	2	95.674	0.7	2.03	0.317	0.202	1.777	1.33	0.104	0.305	0.205	0.043	80.875	1.137	0.291	1.219	0.069	0.988	0.114	0	0.709	0.022	0.586	0.016	0	0.783	0	0.482	0.987	0	0.01	0.076	0.029	0.08	0.383	0.139	0.119	0.011	0	0	0	0.157	0.05	0.029
GZ-GA	GZ-GA24	camphor	2	93.913	1.97	3.352	0.673	0.341	2.488	1.993	0.103	0.241	0.312	0.09	67.252	0.531	0.304	0.78	0	0.945	0.417	0	4.34	0.074	2.221	0.104	0	1.857	0.838	3.876	0	0	0	0.087	0.334	0	0.103	0.116	0	0	0	0	0.141	0	0	0
GZ-GA	GZ-GA25	camphor	2	97.706	1.6	0.781	0	0.192	1.62	0.488	0	0.231	0	0	83.231	0.321	0.319	0.63	0	0.525	0.269	0	3.546	0	1.424	0	0	0.858	0.514	2.606	0	0	0	0	0.151	0	0	0	0	0	0	0	0	0	0	0
GZ-GA	GZ-GA26	trans-nerolidol	4	96.36	0.28	0	0	0	0	0	0	0.007	0.625	0	0.811	0.036	0.016	0.111	0.154	0.008	0.679	0	6.237	0.096	1.582	0.124	0	1.462	0	0.978	2.894	0.022	0.069	0.082	60.34	0.128	2.705	1.618	0.157	0.124	0.054	0.119	0.191	0.636	0.123	14.172
GZ-GA	GZ-GA27	camphor	2	97.218	0.66	0.621	0	0	1.312	1.448	0	0.315	0.284	0	75.208	0.44	0.32	0.778	0	0	0.359	0	4.023	0	2.533	0	0	1.269	0	7.652	0	0	0	0.229	0.233	0	0	0	0	0	0	0	0	0.194	0	0
GZ-GA	GZ-GA28	eucalyptol	1	92.771	2.71	4.336	16.499	0.044	0	55.349	0.509	1.301	0.151	0.483	0.102	0.069	0.966	10.762	0.067	0	0.058	0	0.294	0	0.311	0.023	0	0.117	0	0.105	0.61	0	0	0.078	0.083	0.026	0.071	0.028	0.163	0	0	0	0	0.05	0.046	0.07
GZ-GA	GZ-GA29	camphor	2	97.776	0.47	0.551	0.222	0	1.281	2.01	0	0.286	0	0	76.502	0.39	0.313	1.023	0	0.746	0.472	0	5.952	0	2.94	0	0	2.891	0	0.685	0	0	0	0.453	0.542	0	0.182	0.145	0	0	0	0	0	0.19	0	0
GZ-GA	GZ-GA30	camphor	2	96.52	1.11	0.617	0.286	0	1.418	2.436	0	0.307	0	0	76.395	0.24	0.31	0.966	0	0.742	0.575	0	5.573	0	1.384	0	0	1.677	0.967	1.729	0	0	0	0.587	0.311	0	0	0	0	0	0	0	0	0	0	0
GZ-GY	GZ-GY03	camphor	2	95.479	1.28	2.134	0.497	0.323	2.003	1.974	0.135	0.163	0.161	0	72.353	0.236	0.377	0.858	0	0.721	0.412	0	1.388	0	2.19	0.143	0	1.658	0.874	5.569	0	0	0	0.46	0.273	0	0.178	0	0	0	0	0	0.221	0.178	0	0
GZ-GY	GZ-GY04	camphor	2	96.522	1.87	1.757	0.175	0.243	1.96	0.397	0.11	0.189	0	0.089	84.242	0.184	0.298	0.558	0	0.647	0.221	0	1.399	0	2.414	0	0	0.744	0	0.576	0	0	0	0	0.126	0	0	0	0	0	0	0	0.193	0	0	0
GZ-GY	GZ-GY07	camphor	2	94.883	0.93	2.366	0.628	0.336	2.487	2.293	0	0.236	0	0	71.226	0.346	0.314	0.891	0	1.393	0.384	0	3.408	0	1.546	0	0	1.517	0	4.079	0	0	0	0.451	0.254	0	0.338	0.39	0	0	0	0	0	0	0	0
GZ-GY	GZ-GY08	camphor	2	96.768	1.38	1.513	0.465	0.296	1.88	2.288	0	0.239	0	0	74.378	0.336	0.35	0.87	0	1.057	0.341	0	3.673	0	1.716	0	0	1.386	0.535	4.689	0	0	0	0	0.242	0	0.333	0.181	0	0	0	0	0	0	0	0
GZ-GY	GZ-GY09	camphor	2	94.793	0.98	2.377	0.633	0	2.288	2.353	0	0.259	0	0	73.963	0.283	0.278	0.831	0	1.157	0.303	0	3.348	0	0.778	0	0	0.867	0.541	3.705	0	0	0	0.502	0	0	0.327	0	0	0	0	0	0	0	0	0
GZ-GY	GZ-GY10	camphor	2	95.523	1.16	2.235	0.492	0.294	2.369	1.739	0	0.249	0	0	74.818	0.387	0.318	0.763	0	0	0.316	0	3.501	0	1.87	0	0	1.49	0	3.438	0	0	0	0.328	0.285	0	0.274	0.357	0	0	0	0	0	0	0	0
GZ-GY	GZ-GY11	camphor	2	94.917	1.06	2.177	0.486	0.268	2.304	1.601	0.098	0.199	0	0.09	72.681	0.222	0.329	0.669	0	1.058	0.4	0	3.497	0	2.105	0.095	0	1.444	0	4.037	0	0	0	0.161	0.281	0	0.417	0.127	0	0	0	0	0.171	0	0	0
GZ-GY	GZ-GY12	eucalyptol	1	92.411	1.73	3.336	13.505	0.032	0	57.706	0.558	1.332	0	0	0.124	0.17	1.632	12.531	0.092	0.108	0.074	0.003	0.205	0	0.346	0.006	0	0.17	0	0.019	0.199	0	0.005	0.034	0.026	0.036	0.039	0.03	0.032	0	0	0	0	0.05	0.011	0
GZ-GY	GZ-GY13	camphor	2	94.599	1.05	2.757	0.61	0.322	2.452	2.154	0	0.186	0.289	0	72.788	0.35	0.365	0.791	0	0.991	0.368	0	3.289	0	2.098	0	0	1.274	0	2.701	0	0	0	0	0.245	0	0.309	0.135	0	0	0	0	0.125	0	0	0
GZ-GY	GZ-GY14	camphor	2	95.569	1.74	1.96	0.475	0.341	1.963	1.91	0.108	0.271	0.172	0.096	71.058	0.539	0.309	0.747	0	0.505	0.415	0	2.859	0	2.568	0.125	0	1.664	0.84	5.157	0	0	0	0.247	0.275	0	0	0.51	0	0	0	0	0.2	0.255	0	0
GZ-GY	GZ-GY15	camphor	2	96.146	0.19	1.997	0.496	0.321	2.091	2.364	0	0	0	0	75.282	0	0.48	1.046	0	0	0.335	0	4.864	0	1.586	0	0	1.62	0.583	2.781	0	0	0	0	0.3	0	0	0	0	0	0	0	0	0	0	0
GZ-GY	GZ-GY16	camphor	2	94.91	0.77	2.428	0.725	1.183	2.63	2.818	0	0.365	0.217	0	74.964	0.773	0.295	0.978	0	1.169	0.337	0	1.017	0	0.854	0	0	1.632	1.113	0.875	0	0	0	0.3	0.237	0	0	0	0	0	0	0	0	0	0	0
GZ-GY	GZ-GY20	camphor	2	92.068	0.49	3.511	0.533	0.381	2.425	1.563	0.124	0.223	0	0.09	69.789	0.375	0.305	0.707	0	0.563	0.519	0	4.266	0.095	0	0.096	0	2.264	1.288	2.131	0	0	0	0.177	0.396	0	0	0.099	0	0	0	0	0.148	0	0	0
GZ-GY	GZ-GY22	trans-nerolidol	4	93.513	0.19	0.012	0.008	0	0.048	0.108	0	0	1.498	0	2.143	0	0.047	0.125	0.119	0.19	0.825	0	13.813	0.018	4.282	0.229	0	1.476	0	2.015	1.004	0	0	0	40.355	0.032	0.172	7.028	0.501	0	0.268	0.119	0.178	1.168	0	15.732
GZ-GY	GZ-GY24	camphor	2	96.823	0.56	1.555	0	0	2.386	0.836	0	0	0	0	56.693	11.023	0	0.789	0	14.25	0	0	3.198	0	0.735	0	0	0	1.309	3.533	0	0	0	0.516	0	0	0	0	0	0	0	0	0	0	0	0
GZ-GY	GZ-GY27	camphor	2	93.847	1.59	2.546	0.153	0.388	2.34	0.179	0.14	0.172	0.218	0	83.698	0.352	0.378	0.649	0	0.469	0	0	1.541	0	0	0	0	0.307	0	0.317	0	0	0	0	0	0	0	0	0	0	0	0	0	0	0	0
GZ-GY	GZ-GY28	camphor	2	92.672	1.81	3.568	0.266	0.383	2.645	0.404	0.11	0.235	0.267	0	75.248	0.189	0.263	0.481	0	0.898	0.292	0	2.905	0	0	0	0	0.972	0.641	2.293	0	0	0	0.23	0.173	0	0.098	0	0	0	0	0	0.111	0	0	0
GZ-GY	GZ-GY29	camphor	2	94.478	1.13	2.386	0.674	0.275	2.249	2.516	0	0.22	0.727	0.11	70.309	0.522	0.391	0.891	0	1.061	0.596	0	4.632	0	2.322	0	0	2.104	0.873	0.728	0	0	0	0.135	0.379	0	0	0.19	0	0	0	0	0.188	0	0	0
GZ-GY	GZ-GY30	trans-nerolidol	4	94.408	0.19	0	0	0	0	0.01	0	0.007	0	0	0.722	0	0.015	0	0.071	0.018	0.582	0	7.253	0.035	4.07	0.143	0	1.925	0	0	0.729	0	0.138	0.099	58.244	0.052	0.512	3.854	0.154	0.073	0.22	0.154	0.175	1.148	0	14.005
GZ-GY	GZ-GY31	camphor	2	71.11	0.93	0.451	0.044	0.028	1.131	0.12	0.037	0.105	0.236	0.08	53.759	1.767	0.455	0.731	5.964	0.061	0.12	0	1.723	0.019	0.883	0.039	0	0.095	0.014	0.032	0.377	0.007	0	0	0.063	0.021	1.171	1.312	0.068	0.047	0	0	0	0.137	0	0.013
GZ-GY	GZ-GY32	camphor	2	94.139	1.82	2.259	0.505	0.104	0.972	1.246	0.052	0.416	1.238	0.068	73.013	2.496	0.444	1.288	0.029	1.403	0.134	0	1.329	0.023	1.221	0.028	0	1.347	0	1.057	1.967	0	0	0.012	1.024	0.073	0.142	0.062	0.052	0.02	0	0	0	0.073	0.024	0.018
GZ-GY	GZ-GY33	camphor	2	94.459	0.4	0.712	0.814	0.06	1.766	1.243	0.078	0.762	1.451	0.114	74.53	0.907	0.809	1.732	0.041	1.722	0.177	0	1.109	0	1.96	0	0	1.031	0.032	1.027	1.228	0	0	0.021	0.346	0.019	0.104	0.034	0.015	0.461	0	0	0	0	0.015	0.139
GZ-GY	GZ-GY34	eucalyptol	1	93.303	2.56	3.438	14.101	0.028	0	56.171	0.476	1.592	0.44	0.654	0.02	0.077	1.112	11.656	0.071	0	0.085	0	0.429	0.007	0.803	0.02	0	0.182	0.023	0.027	0.897	0	0	0.055	0.113	0.039	0.086	0.042	0.215	0.157	0	0	0	0.083	0.09	0.114
GZ-GY	GZ-GY35	camphor	2	98.119	1.12	0.096	0.036	0.091	0.784	0.393	0.056	0.169	3.721	0.077	83.149	0.465	0.573	0.953	0.211	0.988	0.114	0	1.596	0.008	0.32	0.056	0	0.365	0.075	0.134	1.575	0.012	0	0.588	0.247	0.063	0.157	0.121	0.036	0.346	0	0.023	0	0.214	0.074	0.233
GZ-GY	GZ-GY36	camphor	2	93.025	0.18	1.782	0.826	0.195	1.908	1.071	0.954	0.332	1.139	0.055	73.666	1.167	0.399	0.943	0.114	0.068	0.074	0	1.225	0.005	0.434	0.04	0.04	0.258	0.13	0.053	1.296	0	0	0.013	1.402	0.064	0.385	0.17	0.036	1.53	0	0.055	0.097	0.688	0.113	0.298
GZ-GY	GZ-GY37	camphor	2	90.921	0.38	2.991	0.451	0.392	2.192	1.416	0.128	0.168	0.195	0.33	74.887	2.277	0.713	1.609	0.304	0.536	0.408	0	0.629	0.013	0.078	0.035	0	0.428	0	0.047	0.068	0	0	0	0.506	0.072	0	0.048	0	0	0	0	0	0	0	0
GZ-GY	GZ-GY38	trans-nerolidol	4	95.465	0.17	0	0	0	0	0	0	0	0.156	0	0.03	0	0.022	0.227	0.181	0	0.461	0	6.168	0.131	2.097	0.11	0	1.587	0	0.108	0.356	0	0	0.083	52.411	0	0.777	3.138	0.149	0.215	0.192	0.114	0.412	0.971	0.127	25.242
GZ-GY	GZ-GY39	camphor	2	97.49	1.8	0.143	0.149	0.079	1.062	1.976	0.049	0.218	0.338	0.106	80.395	0.779	0.631	1.597	0.043	1.107	0.212	0	1.584	0.026	1.732	0.037	0	0.472	0.08	0	1.87	0	0.007	0.021	0.37	0.131	0.589	0.241	0.077	0.766	0.023	0	0.034	0.208	0.103	0.235
GZ-GY	GZ-GY41	camphor	2	95.431	1.1	1.189	0.299	0.309	1.185	1.291	0.009	0.131	1.315	0.095	81.469	1.148	0.501	0.873	0.468	0.083	0.567	0	1.043	0	0.745	0.012	0.1	0	0	0.038	1.558	0	0	0	0.172	0	0.487	0.093	0.012	0.046	0.016	0	0.011	0.037	0.058	0.071
GZ-GY	GZ-GY42	camphor	2	93.301	0.04	1.029	0.138	0.271	1.206	1.305	0	0.175	0.014	0.412	80.252	1.194	0.443	2.129	0.047	1.041	0.633	0	0.311	0.076	0.216	0	0	0.609	0	0.009	0.943	0	0	0	0.248	0	0.169	0.094	0.022	0	0	0	0	0.215	0.1	0
GZ-GY	GZ-GY43	camphor	2	97.632	0.11	0	0	0	0	0.024	0	0.036	0.312	0.043	76.725	1.127	0.318	1.106	0.4	0.042	0.152	0	3.235	0	0.519	0.079	0.082	0.248	0.357	0.082	0.195	0	0	0	5.601	0.12	0.175	0.36	0	4.571	0.155	0	0.223	0.067	0.201	1.077
GZ-GY	GZ-GY44	eucalyptol	1	93.54	1.37	1.98	12.484	0.03	0	55.158	0.576	0.922	0.048	0.552	0.014	0.079	1.91	13.431	0.112	0	0.244	0	0.972	0.034	0.644	0.037	0	0.627	0	0.625	2.495	0	0	0	0.044	0.117	0.139	0.067	0.068	0.013	0	0	0	0.082	0.023	0.013
HB-ES	HB-ES01	trans-nerolidol	4	95.264	0.18	0.022	0.096	0	0	0.35	0.004	0	0.104	0	0.055	0	0.032	0.294	0.079	0	0.989	0	4.021	0.218	2.306	0.121	0	2.343	0	1.446	4.87	0	0.077	0.031	65.11	0	2.622	1.555	0.263	0.188	0	0.143	0.159	0.706	0.045	7.015
HB-ES	HB-ES02	camphor	2	94.923	1.36	2.199	0.455	0.32	2.119	1.616	0.128	0.168	0	0	70.6	0.305	0.334	0.714	0	0	0.556	0	2.554	0	0.616	0	0	0.869	2.057	7.758	0	0	0	1.083	0.127	0	0.233	0.112	0	0	0	0	0	0	0	0
HB-ES	HB-ES03	eucalyptol	1	93.009	1.87	3.606	15.984	0.044	0.03	56.416	0.56	1.056	0.06	0.483	0.06	0.07	1.152	10.672	0.1	0	0.077	0	0.333	0.016	0.065	0.026	0	0.169	0.023	0.201	1.531	0	0	0.062	0.042	0.034	0.045	0.027	0.03	0.005	0	0	0	0.021	0.009	0
HB-ES	HB-ES04	eucalyptol	1	93.258	2.23	3.206	14.806	0.046	0	58.601	0.673	1.053	0.085	0.455	0.272	0.082	1.369	10.579	0.056	0	0.079	0	0.337	0.011	0.19	0.018	0	0.181	0	0.205	0.678	0	0	0.097	0.005	0.035	0.05	0.024	0.021	0.005	0	0	0	0.039	0	0
HB-ES	HB-ES05	camphor	2	95.629	2.52	1.942	0.14	0.261	2.067	0.216	0.107	0.215	1.349	0.091	83.52	0.179	0.351	0.546	0	0	0.22	0	1.123	0	1.03	0	0	0.245	0	1.884	0	0	0	0.073	0	0	0	0	0	0	0	0	0.07	0	0	0
HB-ES	HB-ES06	trans-nerolidol	4	98.025	0.18	0	0.004	0	0	0.026	0	0	0.143	0	0.017	0.034	0.013	0.252	0.054	0.166	0.294	0.097	1.095	0.056	0.394	0.049	0	0.551	0	1.217	0.55	0	0.043	0	78.937	0	0	0.225	1.03	0.162	0.06	0.067	0.089	0.526	0.111	11.763
HB-ES	HB-ES07	camphor	2	93.611	1.59	2.371	0.154	0.301	2.509	0.176	0.098	0.197	0	0.084	80.805	0.347	0.348	0.494	0	0.387	0.203	0	0.384	0	0.631	0	0	0.481	0.514	2.672	0	0	0	0.153	0.074	0	0.228	0	0	0	0	0	0	0	0	0
HB-ES	HB-ES08	camphor	2	94.789	1.46	2.9	0.427	0.192	2.248	1.503	0	0.157	0.096	0.102	77.041	0.728	0.453	0.721	0	1.184	0.483	0	1.45	0	0.958	0	0	1.15	0.882	1.283	0	0	0	0.149	0.188	0	0.268	0.226	0	0	0	0	0	0	0	0
HB-ES	HB-ES09	trans-nerolidol	4	91.387	0.28	1.143	0.087	0.015	0.884	0.338	0.021	0.017	0.919	0.007	1.186	1.46	0.069	0.368	0.05	0.05	0.596	0	3.927	0.13	1.587	0.123	0	1.433	0	1.003	5.738	0	0.095	0.364	53.098	0	0	3.736	1.018	0.125	0.102	0.086	0.161	0.64	0.341	10.47
HB-ES	HB-ES10	camphor	2	95.715	3.46	1.847	0.236	0.263	1.8	0.754	0.088	0.19	0.086	0.083	76.177	0.636	0.37	0.655	0	0	0.279	0	1.373	0	1.205	0	0	0.614	0.652	7.815	0	0	0	0.32	0.097	0	0	0	0	0.059	0	0	0.116	0	0	0
HB-ES	HB-ES11	eucalyptol	1	93.676	1.52	2.128	12.062	0.039	0	55.763	0.578	1.228	0.184	0.675	0.017	0.086	1.652	14.196	0.173	0.012	0.255	0	0.892	0.021	0.656	0.049	0	0.301	0	0.811	1.259	0	0.016	0.12	0.037	0.064	0.171	0.084	0.035	0.015	0.004	0	0.054	0.039	0	0
HB-ES	HB-ES12	camphor	2	95.489	1.73	2.439	0.144	0.269	2.453	0.1	0.081	0.175	0	0.088	83.202	0.503	0.37	0.549	0	0	0.123	0	1.08	0	0.984	0	0	0.281	0	2.232	0	0	0	0	0	0	0.34	0	0	0	0	0	0.076	0	0	0
HB-ES	HB-ES13	eucalyptol	1	93.12	2.19	3.504	14.778	0.052	0	57.913	0.728	0.954	0.231	0.426	0.297	0.075	1.539	11.105	0.081	0	0.034	0	0.212	0	0.199	0.013	0	0.103	0.039	0.043	0.612	0	0	0.026	0.005	0.023	0.08	0.028	0	0	0	0	0	0	0	0.02
HB-ES	HB-ES14	trans-nerolidol	4	94.691	0.45	0	0	0	0.006	0.043	0	0.014	3.121	0	0.034	0.377	0.059	0.625	0.065	0.562	0.533	0.155	4.466	0.131	2.899	0.112	0	1.885	0	0.141	1.707	0	0.156	0	58.061	0	1.682	1.985	0	0.176	0.137	0.097	0.194	0.792	0	14.476
HB-ES	HB-ES15	camphor	2	95.128	0.95	2.444	0.405	0.217	2.299	1.369	0	0.236	0	0	75.131	0.796	0.401	0.72	0	0	0.618	0	3.102	0	1.529	0	0	1.292	1.242	2.476	0	0	0	0	0.214	0	0.434	0.203	0	0	0	0	0	0	0	0
HB-ES	HB-ES16	eucalyptol	1	93.072	1.93	3.268	14.727	0.054	0	58.195	0.653	0.811	0.085	0.443	0.023	0.064	1.633	11.496	0.043	0.012	0.07	0	0.232	0	0.206	0.019	0	0.111	0.019	0.125	0.537	0	0	0.072	0.009	0.024	0.059	0.028	0.008	0.011	0	0	0	0.035	0	0
HB-ES	HB-ES17	linalool	3	97.69	2.01	0	0	0	0	0.218	0.007	0.182	92.957	0	0.055	0	0.058	0.273	0.024	0	0.088	0	0.622	0.015	0.664	0.02	0	0.214	0	0.043	0.861	0	0.005	0.045	0.041	0.05	0.723	0.166	0.129	0.022	0.018	0.013	0.02	0.104	0.048	0.005
HB-ES	HB-ES18	camphor	2	95.182	1.61	2.155	0.421	0.245	2.095	1.542	0	0.2	0	0	68.856	0.444	0.359	0.775	0	0.726	0.644	0	4.246	0	2.419	0	0	2.024	1.425	5.22	0	0	0	0.115	0.365	0	0.563	0.136	0	0	0	0	0.207	0	0	0
HB-ES	HB-ES19	linalool	3	97.864	1.72	0.006	0.023	0	0	0.196	0.006	0.108	93.215	0	0.115	0.03	0.038	0.246	0.021	0	0.08	0.031	0.552	0.017	0.199	0.011	0	0.197	0	0.146	1.06	0	0.005	0.068	0.414	0.051	0.484	0.123	0.023	0.018	0.021	0	0.019	0.063	0.01	0.268
HB-ES	HB-ES20	eucalyptol	1	93.82	1.98	2.648	13.181	0.049	0	59.174	0.628	1.225	0.083	0.535	0	0.081	1.546	12.591	0.148	0	0.065	0.027	0.336	0.009	0.34	0.016	0	0.12	0.044	0.119	0.44	0	0	0.12	0.072	0.026	0.077	0.035	0.021	0	0	0	0	0.057	0	0.007
HB-ES	HB-ES21	camphor	2	95.793	1.09	2.053	0.396	0.263	2.082	1.504	0.103	0.223	0.095	0.116	74.544	0.632	0.345	0.794	0	0.956	0.27	0	2.711	0	2.09	0	0	0.855	0.094	5.076	0	0	0	0	0.139	0	0.276	0	0	0	0	0	0.176	0	0	0
HB-ES	HB-ES22	trans-nerolidol	4	96.559	0.17	0	0.011	0	0	0.046	0	0.006	0.831	0.008	0.375	0.151	0.04	0.938	0.068	0.011	0.437	0.136	8.031	0	1.451	0.114	0	1.624	0.955	0	3.958	0.034	0.07	0.199	63.227	0	2.03	1.214	0.12	0.099	0.084	0.08	0.191	0.502	0	9.518
HB-ES	HB-ES23	eucalyptol	1	92.724	2.81	3.938	14.384	0.052	0	56.324	0.713	1.073	0.211	0.505	0.065	0.24	1.464	11.823	0.14	0	0.08	0	0.152	0.011	0.308	0.026	0	0.168	0.147	0	0.543	0	0	0.024	0.081	0.035	0.064	0.027	0	0.007	0	0	0	0.036	0	0.083
HB-ES	HB-ES24	eucalyptol	1	93.503	1.27	2.29	12.117	0.046	0	55.914	0.541	1.248	2.461	0.692	0.02	0.073	1.485	13.392	0.104	0.013	0.085	0	0.568	0.022	0.162	0.024	0	0.263	0.196	0	0.498	0	0	0.325	0.041	0.061	0.112	0.05	0.414	0.009	0	0.028	0	0.113	0.117	0.019
HB-ES	HB-ES25	linalool	3	97.608	1.49	0	0	0	0	0.169	0	0.194	93.483	0	0.02	0	0.044	0.315	0.017	0	0.068	0	0.76	0.023	0.418	0.01	0	0.271	0	0.032	0.491	0	0.009	0.007	0.333	0.07	0.382	0.184	0.021	0.015	0.014	0.021	0.01	0.065	0.02	0.142
HB-ES	HB-ES26	eucalyptol	1	93.581	1.64	2.417	12.916	0.048	0	57.49	0.549	1.229	0.28	0.588	0	0.081	1.273	12.309	0.112	0	0.097	0	0.662	0.014	0.719	0.034	0	0.17	0.115	0.099	1.668	0	0	0.038	0.011	0.046	0.168	0.051	0.218	0.008	0	0.024	0	0.074	0.073	0
HB-ES	HB-ES27	eucalyptol	1	93.13	2.73	3.96	15.909	0.046	0	57.161	0.408	1.181	0.255	0.508	1.236	0.101	0.835	9.739	0.091	0	0.056	0	0.273	0	0.299	0.014	0	0.102	0	0.109	0.631	0	0	0.012	0	0.022	0.082	0.02	0.052	0	0	0.006	0	0.012	0.01	0
HB-ES	HB-ES28	eucalyptol	1	93.359	2.02	3.039	13.55	0.059	0	57.762	0.657	1.239	0.066	0.558	0.125	0.145	1.426	12.747	0.097	0.094	0.063	0	0.539	0.014	0.584	0.016	0	0.218	0	0.018	0.087	0	0	0.068	0.018	0.047	0	0.036	0.028	0	0	0	0	0.059	0	0
HB-ES	HB-ES29	trans-nerolidol	4	96.044	0.39	0.023	0.007	0.007	0.061	0.07	0	0	2.983	0	1.28	0.021	0.023	0.171	0.204	0.01	0.585	0.151	3.755	0.159	1.071	0.101	0	1.827	0	0.859	2.714	0.026	0.071	0.155	62.041	0.076	2.001	1.207	0.083	0.153	0.074	0.122	0.182	0.602	0	13.169
HB-ES	HB-ES30	trans-nerolidol	4	94.982	0.35	0	0.007	0	0	0.052	0	0.006	0.014	0	0.034	0.248	0.045	0.466	0.027	0.449	0.687	0	4.743	0.178	2.067	0.128	0	2.399	0	0	5.701	0	0.145	0.076	62.049	0.078	2.87	0.898	0.135	0.141	0.185	0	0.219	0.578	0	10.357
HB-XN	HB-XN01	eucalyptol	1	92.187	1.44	3.571	14.624	0.107	0	55.355	0.545	1.055	0.105	0.517	0	0.463	1.42	11.282	0.097	0.011	0.468	0	0.392	0.017	0.581	0.019	0	0.392	0	0.083	0.763	0	0	0	0.016	0.08	0.089	0.053	0.03	0.008	0	0	0	0.044	0	0
HB-XN	HB-XN02	camphor	2	92.906	1.14	3.647	0.58	0.408	2.939	1.786	0.174	0.314	0.264	0	72.29	0.499	0.407	1.026	0	0	0.46	0	2.134	0	0.786	0	0	1.32	0.788	2.875	0	0	0	0	0.209	0	0	0	0	0	0	0	0	0	0	0
HB-XN	HB-XN03	linalool	3	95.393	1.21	0	0	0	0	0.262	0	0.122	88.095	0	0.091	0	0.078	0	0.043	0	0.386	0	1.472	0.123	0.489	0.063	0	0.616	0	0.474	1.688	0	0.011	0.171	0.057	0.165	0.55	0.21	0.042	0.032	0	0.006	0.008	0.089	0.044	0.006
HB-XN	HB-XN04	camphor	2	96.524	1.25	1.973	0.319	0.262	1.962	1.366	0	0	0	0	77.959	0.369	0.463	0.764	0	0	0.402	0	1.546	0	1.235	0	0	1.318	0	5.798	0	0	0	0	0.25	0	0.538	0	0	0	0	0	0	0	0	0
HB-XN	HB-XN06	eucalyptol	1	93.217	1.15	1.851	11.399	0.04	0.138	57.418	0.822	0.696	0.324	0.496	0.019	0	2.572	14.016	0.12	0	0	0	0.383	0	0.372	0.019	0	0.371	0	0.155	1.509	0	0	0.048	0.024	0.079	0.086	0.085	0.107	0	0	0	0	0.046	0.022	0
HB-XN	HB-XN07	mix	6	83.914	0.28	7.381	14.372	0.073	0	26.086	0	0.539	0.181	0.475	0	0.309	4.908	19.154	0.234	0.016	0.603	0	2.42	0.031	2.709	0.073	0	1.664	0	0.992	0.596	0	0.075	0.119	0.111	0.322	0.009	0.121	0.091	0	0	0	0	0.224	0.026	0
HB-XN	HB-XN08	eucalyptol	1	92.462	2.08	3.344	15.831	0.041	0	59.441	0	0.785	0.11	0.406	0	0.067	1.363	9.82	0.108	0.273	0	0	0.199	0.009	0	0	0	0.175	0	0.096	0.278	0	0	0	0.008	0.035	0.035	0.018	0.02	0	0	0	0	0	0	0
HB-XN	HB-XN09	linalool	3	97.665	0.65	0	0.008	0	0.025	0.075	0	0.126	92.259	0	0.182	0.021	0.086	0.357	0.05	0.208	0.513	0	0.655	0	0.513	0.014	0	0.407	0	0.043	0.811	0	0	0	0.052	0.096	0.611	0.268	0.054	0.023	0.019	0.011	0.013	0.133	0.032	0
HB-XN	HB-XN10	linalool	3	97.404	1.6	0.016	0.018	0.091	0.159	0.262	0.009	0.175	93.943	0	0.235	0.099	0.059	0.252	0.011	0	0.044	0	0.269	0	0.211	0.009	0	0.136	0	0.034	0.857	0	0	0	0	0.032	0.326	0.083	0.014	0	0	0	0.005	0.055	0	0
HB-XN	HB-XN11	eucalyptol	1	91.467	1.57	3.281	13.784	0.137	0	55.097	0.78	1.182	0.087	0.565	0.034	0.416	1.796	12.107	0.113	0	0.1	0.149	0.021	0	0.619	0.017	0	0.306	0	0.041	0.657	0	0	0	0	0	0.087	0.063	0.021	0.007	0	0	0	0	0	0
HB-XN	HB-XN12	linalool	3	97.737	1.96	0	0.005	0.011	0	0.199	0.013	0.157	94.757	0	0.137	0.016	0.059	0.249	0.024	0	0.073	0.139	0.325	0.03	0.356	0.012	0	0.263	0	0.017	0.385	0	0	0.01	0.073	0.056	0.127	0.126	0.108	0.01	0	0	0	0	0	0
HB-XN	HB-XN13	eucalyptol	1	91.929	1.44	2.768	14.385	0.036	0	55.203	0.149	1.246	0.066	0.57	0.021	0.16	1.713	12.691	0.161	0	0.144	0	0.506	0.052	0.431	0.027	0	0.623	0	0.219	0.135	0	0	0.014	0.034	0.116	0	0.042	0.071	0.032	0	0	0	0.314	0	0
HB-XN	HB-XN14	eucalyptol	1	91.891	1.98	3.429	15.141	0.031	0	54.899	0.093	1.219	0.508	0.611	0.126	0.186	1.376	11.787	0.096	0	0.069	0	0.711	0.029	0.429	0.015	0	0.352	0	0.021	0.244	0	0	0	0.05	0.07	0.02	0.074	0.264	0.016	0	0	0	0.025	0	0
HB-XN	HB-XN15	camphor	2	93.2783	1.15	0.26	0.742	0.365	2.447	2.816	0	0.742	0.72	0.71	74.61	0.779	0.437	0.718	0.046	0.807	0.132	0	0.894	0.027	0.799	0.103	0	0.079	0.18	0	1.807	0	0.007	0.021	0.377	0.031	0.584	0.422	0.094	0.645	0.014	0	0.041	0.31	0.141	0.3713
HB-XN	HB-XN16	linalool	3	96.798	0.93	0	0	0	0.035	0.265	0	0.124	91.74	0	0	0.01	0.046	0.235	0.027	0.118	0	0	0.525	0.019	0.751	0.02	0	0.122	0	0.053	1.793	0	0	0	0.068	0.035	0.512	0.165	0.135	0	0	0	0	0	0	0
HB-XN	HB-XN17	eucalyptol	1	89.767	1.87	2.6	13.52	0	0	55.812	0.589	1.103	0.121	0.524	0	0.176	1.397	11.649	0.075	0	0.192	0	0.521	0.207	0	0.217	0	0.405	0	0.204	0.197	0	0	0	0.049	0.072	0	0.047	0.09	0	0	0	0	0	0	0
HB-XN	HB-XN18	eucalyptol	1	91.462	1.27	2.558	14.026	0.076	0	57.954	0	0.868	0.219	0.439	0	0.069	1.876	11.121	0.096	0.016	0.072	0	0.335	0.017	0	0.008	0	0.137	0	0.104	1.144	0	0	0.063	0.031	0.031	0	0.173	0	0	0	0	0	0.029	0	0
HB-XN	HB-XN19	eucalyptol	1	91.877	1.83	3.071	15.257	0.031	0	54.981	0.675	1.218	0.094	0.57	0	0.089	1.639	12.393	0.163	0	0	0	0	0	0.46	0.021	0	0.454	0	0.166	0.185	0	0	0.076	0.033	0.089	0.02	0.062	0.058	0.015	0	0	0	0.057	0	0
HB-XN	HB-XN20	linalool	3	95.766	1.63	0	0	0	0	0.169	0	0.142	92.968	0	0	0	0.061	0.287	0.026	0	0	0	0	0	1.045	0.024	0	0.422	0	0	0.123	0	0	0	0.059	0.097	0.016	0.203	0.035	0.014	0	0	0.013	0.062	0	0
HB-XN	HB-XN21	linalool	3	96.525	1.82	0	0.018	0	0.059	0.196	0.014	0.186	91.164	0	0	0	0.084	0.319	0	0.025	0.146	0	1.232	0.035	0.46	0.027	0	0.51	0	0.266	0.94	0	0	0.042	0.064	0.113	0.324	0.178	0.024	0.013	0.007	0	0.006	0.059	0.014	0
HB-XN	HB-XN22	eucalyptol	1	91.756	1.56	4.51	18.11	0.111	0	49.079	0.591	1.064	0.297	0.461	0	0.083	1.286	11.424	0.148	0	0.25	0	0.665	0.032	1.085	0.044	0	0.55	0	0.38	1.123	0	0	0.058	0.029	0.101	0.068	0.085	0.034	0.008	0	0	0	0.08	0	0
HB-XN	HB-XN23	linalool	3	98.375	2.2	0	0	0	0.068	0.057	0	0.179	94.08	0	0.141	0	0.041	0.168	0.024	0	0.177	0	1.213	0.016	0.698	0.033	0	0.345	0	0.329	0.32	0	0	0	0.038	0.075	0.073	0.168	0.032	0.013	0	0	0	0.075	0.012	0
HB-XN	HB-XN24	camphor	2	95.153	0.52	2.662	0.359	0.287	2.923	0.88	0	0.219	0.64	0	76.555	0.365	0.445	0.825	0	0.234	0.401	0	2.389	0	2.339	0	0	2.299	0	0.78	0	0	0	0	0.387	0	0	0	0	0	0	0	0.164	0	0	0
HB-XN	HB-XN25	eucalyptol	1	92.318	1.75	3.894	15.124	0.126	0	55.53	0.733	0.873	0.473	0.482	0.02	0.131	1.693	11.015	0.072	0.119	0.092	0	0.979	0.008	0.412	0	0	0	0	0.191	0.127	0	0	0.011	0.019	0.043	0.01	0.046	0.044	0.02	0	0	0	0.031	0	0
HB-XN	HB-XN26	eucalyptol	1	93.166	1.1	1.818	11.384	0.044	0	58.027	0.878	1.115	0.425	0.55	0.03	0.161	2.068	13.437	0.141	0	0.095	0	0.679	0.019	0.866	0.026	0	0.321	0	0.042	0.691	0	0	0.013	0.028	0.067	0.054	0.068	0.043	0.012	0	0	0	0.064	0	0
HB-XN	HB-XN27	eucalyptol	1	92.325	1.63	3.143	13.884	0.046	0	55.701	0.753	0.907	0.149	0.518	0.314	0.108	1.828	12.337	0.06	0.193	0.138	0	1.003	0	0.483	0.022	0	0.27	0	0.239	0.187	0	0	0	0	0	0	0	0	0	0	0	0	0.042	0	0
HB-XN	HB-XN28	camphor	2	94.508	1.27	2.532	0.305	0.392	2.796	0.713	0.119	0.232	0	0.091	74.635	0.48	0.424	0.629	0	0.235	0.478	0	2.053	0	0.659	0	0	1.385	1.103	4.636	0	0	0	0.103	0.232	0	0.276	0	0	0	0	0	0	0	0	0
HB-XN	HB-XN29	eucalyptol	1	92.993	1.24	2.389	13.141	0.042	0	57.462	0.771	1.116	0.379	0.53	0	0.086	1.862	11.572	0	0	0.117	0	0.441	0.016	0.373	0.031	0	0.23	0.021	0.227	1.599	0	0	0.121	0.018	0.056	0.194	0.089	0.036	0.014	0	0	0	0.06	0	0
HB-XN	HB-XN30	linalool	3	97.67	1.42	0	0.008	0.015	0.053	0.212	0	0.183	93.8	0	0.05	0	0	0.279	0	0	0.089	0	0.969	0.011	0	0.013	0	0.265	0	0.024	0.866	0	0	0.061	0.037	0.062	0.378	0.181	0.012	0.007	0	0	0.006	0.089	0	0
HN-CD	HN-CD01	linalool	3	95.04	1.99	0	0	0.009	0.059	0	0	0.183	90.755	0	0.127	0	0.041	0.413	0.027	0	0.1	0.056	1.447	0.014	0.628	0.015	0	0.297	0	0.03	0.407	0	0	0.061	0.094	0.056	0.045	0.101	0.008	0.016	0	0	0	0.051	0	0
HN-CD	HN-CD02	linalool	3	96.549	1.4	0.021	0.027	0	0.099	0.218	0.008	0.138	91.708	0	0.321	0.029	0.055	0.385	0.03	0	0.206	0	0.815	0.023	0.684	0.035	0	0.402	0.063	0.311	0.303	0	0	0	0.064	0.1	0.029	0.058	0	0.298	0	0	0	0.074	0.045	0
HN-CD	HN-CD03	eucalyptol	1	93.481	1.16	2.64	14.221	0.031	0	58.351	0.665	0.945	0.702	0.375	0	0.077	1.484	10.852	0.095	0.045	0.074	0	0.61	0.019	0.235	0	0	0.29	0	0.106	1.371	0	0	0.062	0.013	0.071	0.032	0.034	0.034	0.011	0	0	0	0.036	0	0
HN-CD	HN-CD04	linalool	3	95.92	0.96	0.009	0.008	0.015	0.139	0.207	0.019	0.116	82.436	0	8.708	0.051	0.143	0.579	0.029	0	0.064	0.097	0.568	0.009	0.196	0	0	0.129	0	0.111	1.701	0	0	0.064	0.069	0.039	0.218	0.09	0.057	0.01	0	0	0	0.039	0	0
HN-CD	HN-CD05	linalool	3	97.163	1.39	0	0	0	0	0.756	0.011	0.169	92.347	0	0.138	0	0.235	1.241	0.03	0	0.072	0.012	1.058	0.019	0.348	0	0	0.333	0	0.027	0.036	0	0	0.044	0.052	0.08	0	0.096	0.02	0	0	0	0.016	0.023	0	0
HN-CD	HN-CD06	eucalyptol	1	94.364	0.96	1.877	12.2	0.028	0	62.595	0.609	0.927	0.779	0.451	0.189	0.076	1.819	11.573	0.069	0.036	0.03	0	0.104	0	0.133	0	0	0.073	0	0.039	0.462	0	0	0.122	0.011	0.018	0.037	0.018	0.025	0	0	0	0	0.056	0.008	0
HN-CD	HN-CD07	eucalyptol	1	93.137	2.12	3.331	15.424	0.035	0	57.266	0.522	1.238	0.094	0.487	0.844	0.105	1.151	11.399	0.164	0	0.074	0	0.352	0.012	0.056	0	0	0.26	0	0.131	0.071	0	0	0.035	0.022	0.055	0	0	0.009	0	0	0	0	0	0	0
HN-CD	HN-CD08	camphor	2	96.027	0.78	1.694	0.353	0.325	1.951	1.403	0.119	0.228	0.384	0.088	78.522	0.388	0.365	0.777	0	0.704	0.38	0	2.719	0.087	1.014	0	0	1.901	1.12	0.658	0	0	0	0.245	0.332	0	0.061	0.109	0	0	0	0	0	0.1	0	0
HN-CD	HN-CD09	camphor	2	96.692	0.65	1.121	0.362	0.199	1.496	1.891	0	0.228	0.597	0	75.686	0.174	0.495	0.901	0	0	0.489	0	1.967	0	0.921	0	0	1.528	1.164	6.153	0	0	0	0.716	0.263	0	0.341	0	0	0	0	0	0	0	0	0
HN-CD	HN-CD10	trans-nerolidol	4	97.446	0.17	0	0	0	0	0.023	0	0	0.862	0	0.828	0.016	0.279	2.02	0.059	0	0.4	0	7.314	0	3.52	0.093	0	1.276	0	0.155	1.117	0	0	0.076	53.008	0	0.275	1.022	0.064	0.01	0.046	0.028	0.11	0.678	0	24.167
HN-CD	HN-CD11	linalool	3	96.399	1.82	0	0.018	0	0.135	0.211	0	0.132	75.757	0	15.648	0.231	0.175	0.537	0.029	0.054	0	0.009	1.331	0.027	0.94	0.023	0	0.492	0	0.048	0.095	0	0	0.012	0.081	0.11	0.042	0.084	0.032	0	0	0	0	0.039	0	0.107
HN-CD	HN-CD12	eucalyptol	1	93.207	2.13	2.89	14.282	0.033	0	58.673	0.744	0.935	0.236	0.414	0.038	0.066	1.704	11.242	0.096	0.02	0.09	0	0.743	0.011	0.183	0.019	0	0.242	0	0.243	0.096	0.007	0	0.044	0.028	0.049	0	0.016	0.03	0	0	0	0	0.026	0.007	0
HN-CD	HN-CD13	eucalyptol	1	94.136	1.44	0.955	8.37	0.029	0	56.584	0.895	1.7	0.717	0.772	0	0.18	2.342	17.909	0.238	0	0.117	0	1.226	0.026	0.503	0	0	0.492	0	0.12	0.222	0	0	0.135	0.035	0.112	0	0.031	0.233	0.019	0	0	0	0.084	0.09	0
HN-CD	HN-CD14	mix	6	97.493	1.4	0.997	2.953	0	0.95	25.631	0	1.341	0.684	0.554	47.568	0.704	0.411	7.294	0	0	0.394	0	2.399	0	1.558	0	0	1.184	0.976	1.679	0	0	0	0	0.216	0	0	0	0	0	0	0	0	0	0	0
HN-CD	HN-CD15	mix	6	96.466	2.04	1.507	4.514	0	1.012	33.46	0	1.355	0.484	0.53	40.646	0.937	0.343	7.67	0	0	0	0	0.555	0	0.322	0	0	0.323	0.37	2.165	0	0	0	0.273	0	0	0	0	0	0	0	0	0	0	0	0
HN-CD	HN-CD16	mix	6	95.749	1.59	1.804	5.148	0.174	1.179	28.812	0	1.312	0.824	0.627	36.066	1.119	0.551	9.423	0	0.303	0.437	0	1.112	0	2.567	0	0	1.666	1.051	1.07	0	0	0	0	0.292	0	0	0	0	0	0	0	0	0.212	0	0
HN-CD	HN-CD17	mix	6	96.785	1.57	1.443	4.089	0	1.083	30.782	0	1.162	0.381	0.489	44.03	0.556	0.429	6.784	0	0.382	0.199	0	1.728	0	1.194	0	0	1.024	0.848	0.182	0	0	0	0	0	0	0	0	0	0	0	0	0	0	0	0
HN-CD	HN-CD18	eucalyptol	1	92.927	1.62	2.481	13.242	0.007	0.024	54.357	0.602	1.419	0.081	0.62	1.908	0.136	1.355	12.677	0.096	0.077	0.173	0	1.358	0.029	1.014	0.034	0	0.575	0	0.198	0.137	0	0	0.026	0.056	0.126	0	0.019	0	0	0	0	0	0.077	0	0.023
HN-CD	HN-CD19	mix	6	96.456	1.37	1.78	4.609	0.198	1.162	30.21	0.16	0.935	0.499	0.468	43.053	0.266	0.533	6.668	0	0.348	0.162	0	1.537	0	1.306	0	0	1.247	0.182	0.899	0	0	0	0	0.234	0	0	0	0	0	0	0	0	0	0	0
HN-CD	HN-CD20	eucalyptol	1	94.408	1	1.665	12.256	0.031	0	62.025	0.538	1.159	0.899	0.534	0.018	0.147	1.573	11.837	0.172	0.126	0.029	0.055	0.175	0.006	0.141	0	0	0.094	0	0.024	0.36	0	0	0.257	0.012	0.027	0.02	0.024	0.022	0	0	0	0.011	0.171	0	0
HN-CD	HN-CD21	eucalyptol	1	93.802	1.4	1.752	11.63	0.026	0	58.379	0.692	1.367	0.498	0.54	0.033	0.087	1.914	14.197	0.054	0.019	0.107	0.062	0.625	0.015	0.391	0	0	0.287	0	0.089	0.849	0	0	0	0.015	0.065	0.046	0.043	0	0	0	0	0	0.02	0	0
HN-CD	HN-CD22	linalool	3	96.12	1.24	0.02	0.057	0	0.145	0.225	0.021	0.177	90.607	0	0.376	0	0.086	0.3	0.025	0	0.077	0	1.669	0.025	0.503	0.022	0	0.307	0	0	0.764	0	0	0.066	0.038	0.076	0.13	0.137	0.171	0	0	0	0	0.046	0.05	0
HN-CD	HN-CD23	linalool	3	95.333	1.28	0.015	0.089	0	0.115	0.533	0.021	0.171	88.008	0	0.129	0	0.088	0.382	0.027	0	0.169	0.011	1.516	0.052	0.757	0.03	0	0.736	0	0.155	1.598	0	0	0.018	0.063	0.18	0.19	0.131	0.063	0.012	0	0	0	0.06	0.014	0
HN-CD	HN-CD24	eucalyptol	1	91.995	0.9	2.859	12.792	0.083	0	52.213	0.959	0.707	0.239	0.357	0.355	0	2.27	13.15	0.221	0	0.149	0	1.215	0.032	0.42	0.011	0	0.517	0	0.231	2.56	0	0	0.142	0.042	0.116	0.069	0.07	0.087	0.01	0	0	0	0.073	0.022	0.024
HN-CD	HN-CD25	eucalyptol	1	92.332	1.65	3.812	15.205	0.041	0	55.924	0.746	0.93	0.134	0.36	0.826	0.182	1.568	10.375	0.081	0	0.075	0	0.437	0.01	0.227	0	0	0.215	0	0.107	0.934	0	0	0.019	0.02	0.055	0.027	0.022	0	0	0	0	0	0	0	0
HN-CD	HN-CD26	eucalyptol	1	92.962	1.66	1.862	11.506	0.038	0	57.331	0.899	1.218	0.34	0.55	0	0.135	2.018	13.879	0.118	0.034	0.097	0	0.89	0.017	0.784	0.023	0	0.35	0	0.019	0.625	0	0	0.035	0.022	0.076	0	0.024	0	0	0	0	0	0.072	0	0
HN-CD	HN-CD27	linalool	3	97.096	1.03	0.011	0.02	0	0	1.141	0.012	0.132	92.102	0	0.107	0.023	0.255	1.164	0.027	0.049	0.119	0	0.778	0.015	0.226	0	0	0.263	0	0.156	0.134	0	0	0.084	0.061	0.066	0.014	0.095	0	0	0	0	0	0.042	0	0
HN-CD	HN-CD28	eucalyptol	1	93.548	0.97	1.548	9.809	0.037	0	54.366	0.893	1.341	0.555	0.628	2.82	0.308	2.19	15.901	0.145	0	0.067	0.019	0.668	0	0.382	0.018	0	0.155	0	0	1.435	0	0	0	0.053	0.038	0.035	0.044	0.042	0.008	0	0	0.016	0.027	0	0
HN-CD	HN-CD29	linalool	3	97.791	1.63	0	0	0	0.021	0.079	0	0.118	89.121	0	0.06	0	0.089	0.329	0.035	0	0.203	0.11	1.913	0.052	0.413	0.037	0	0.754	0	0.314	2.229	0	0	0.441	0.065	0.194	0.192	0.151	0.446	0.015	0.082	0	0	0.156	0.172	0
HN-CD	HN-CD30	linalool	3	98.293	1.22	0	0	0	0.024	0.097	0	0.146	90.5	0	0.894	0	0.097	0.343	0.037	0	0.134	0.413	2.979	0.028	0.555	0.025	0	0.624	0	0.203	0.174	0	0	0.056	0.068	0.139	0.03	0.145	0.12	0.34	0	0	0	0.062	0.06	0
HN-CS	HN-CS01	trans-nerolidol	4	100	0.07	0	0	0	0	0	0	0	0	0	0	0	0	0	0	0	0	0	0	0	0	0	0	0	0	0	0	0	0	0	59.418	0	0	0	0	0	0	0	0	0	0	40.582
HN-CS	HN-CS02	camphor	2	97.976	0.91	0.542	0.292	0.259	1.232	2.942	0	0.351	0	0	71.303	0.465	0.476	1.553	0	0.206	0.951	0	3.136	0.228	2.496	0	0	5.589	2.878	1.867	0	0	0	0	0.976	0	0	0	0	0	0	0	0	0.234	0	0
HN-CS	HN-CS03	eucalyptol	1	93.63	0.66	1.667	11.116	0.026	0	56.8	0.799	0.993	0.137	0.484	0	0.117	2.438	15.41	0.177	0	0.194	0	0.848	0.027	0.492	0.023	0	0.52	0	0.155	0.612	0	0	0.03	0.14	0.113	0.053	0.066	0.033	0	0	0	0	0.047	0	0.113
HN-CS	HN-CS04	eucalyptol	1	92.042	1.77	4.242	15	0.046	0	54.167	0.777	0.987	0.697	0.48	0.013	0.369	1.736	11.076	0.177	0	0.101	0	0.706	0.016	0.509	0.013	0	0.347	0	0.131	0.194	0	0	0.018	0.027	0.078	0	0.014	0.055	0	0	0	0.013	0.034	0.019	0
HN-CS	HN-CS05	camphor	2	98.793	0.19	0.634	0	0	1.085	2.664	0	0	0	0	71.133	0	0	1.388	0	0	1.158	0	6.072	0	1.345	0	0	5.655	2.373	3.506	0	0	0	0.748	1.032	0	0	0	0	0	0	0	0	0	0	0
HN-CS	HN-CS06	camphor	2	98.632	1.04	0.668	0	0	1.233	0.649	0	0	0.402	0	86.111	0	0.457	0.842	0	0	0.37	0	2.223	0	1.946	0	0	1.181	0.782	1.768	0	0	0	0	0	0	0	0	0	0	0	0	0	0	0	0
HN-CS	HN-CS07	trans-nerolidol	4	97.015	0.12	0	0	0	0	0	0	0	0.247	0	0	0	0	0.231	0	0	0.499	0	2.157	0.218	1.261	0	0	2.437	0	1.009	1.188	0	0	0.108	59.033	0.998	0.817	1.689	0.363	0	0.093	0	0.222	1.051	0	23.394
HN-CS	HN-CS08	trans-nerolidol	4	96.571	0.2	0	0	0	0	0	0	0.007	1.149	0	0.713	0.017	0.023	0.194	0.075	0	0.349	0	8.441	0	3.299	0.071	0	0.78	0	0.063	1.658	0	0	0.031	60.237	0.134	0.424	3.123	0.078	0.027	0.081	0.064	0.122	0.641	0	14.77
HN-CS	HN-CS09	eucalyptol	1	92.96	1.08	2.797	14.104	0.061	0	55.16	0.703	1.408	0.153	0.552	0.592	0.101	1.493	12.642	0.211	0	0.128	0	0.855	0.014	0.916	0.026	0	0.282	0	0.116	0.272	0	0	0.077	0.02	0.068	0.015	0.032	0.046	0	0.012	0	0	0.093	0.011	0
HN-CS	HN-CS10	trans-nerolidol	4	95.915	0.17	0	0	0	0	0	0	0	3.28	0	1.95	0	0.047	0.174	0.773	0	0.753	0.634	7.558	0.254	3.42	0.304	0	4.527	0	1.278	1.088	0	0	0	49.651	1.228	0.796	2.075	0.094	0.326	0.112	0.33	0.217	0.767	0	14.279
HN-CS	HN-CS11	linalool	3	95.867	1.44	0	0.007	0	0.125	0.156	0.013	0.141	89.402	0	0.132	0.062	0.063	0.348	0.038	0	0.11	0.014	0.916	0.025	0.327	0.026	0	0.394	0	0.135	2.834	0	0	0.047	0.047	0.092	0.179	0.091	0.045	0.012	0.045	0	0	0.032	0	0.009
HN-CS	HN-CS12	Selina-6-en-4-ol	5	90.77	0.51	0	0	0	0.009	0.022	0	0	0.281	0	0.316	0.026	0.057	0.323	0.046	0	0.642	0	2.614	0.108	1.505	2.465	1.06	0.546	3.946	1.547	1.428	0.06	0	0.499	0.342	1.484	3.829	1.652	1.188	59.859	0.457	0	0.65	1.129	2.282	0.398
HN-CS	HN-CS13	linalool	3	97.391	1.47	0.072	0.081	0	0.202	0.345	0.016	0.124	93.775	0	0.094	0.191	0.04	0.195	0.024	0	0.071	0	0.485	0.009	0.108	0	0	0.178	0	0.158	0.859	0	0	0.06	0.028	0.048	0.102	0.051	0.036	0.009	0	0	0	0.03	0	0
HN-CS	HN-CS14	camphor	2	97.848	0.22	0.626	0	0	1.152	1.626	0	0.222	0	0	84.345	0.223	0.516	1.03	0	0	0.302	0	2.324	0	1.142	0	0	1.397	1.215	1.269	0	0	0	0.234	0.225	0	0	0	0	0	0	0	0	0	0	0
HN-CS	HN-CS15	camphor	2	98.575	0.87	0.671	0.296	0	1.213	2.924	0	0.318	0	0	71.677	0.719	0.393	1.26	0	0	0.705	0	6.468	0	2.734	0	0	3.97	1.783	2.719	0	0	0	0	0.725	0	0	0	0	0	0	0	0	0	0	0
HN-CS	HN-CS16	eucalyptol	1	91.969	1.11	3.543	13.296	0.042	0	56.419	0.932	0.747	0.677	0.372	0.025	0.399	2.09	10.789	0.123	0.014	0.106	0	0.38	0.02	0.666	0.019	0	0.354	0	0.056	0.527	0	0	0	0.061	0.084	0.027	0.053	0.048	0.022	0	0	0	0.07	0.008	0
HN-CS	HN-CS17	camphor	2	96.765	0.15	0.857	0.192	0.223	1.521	1.138	0	0.248	0.443	0.123	80.726	0.441	0.433	0.758	0	0.58	0.2	0	3.546	0	0.319	0	0	0.959	0.133	3.761	0	0	0	0	0.164	0	0	0	0	0	0	0	0	0	0	0
HN-CS	HN-CS18	eucalyptol	1	93.973	1.09	1.339	10.145	0.016	0.246	58.929	0.863	0.922	1.402	0.53	0.019	0.109	2.561	14.456	0.088	0	0.183	0	0.32	0.017	0.51	0.03	0	0.361	0	0.372	0.238	0	0	0.05	0.035	0.083	0.011	0.056	0.015	0.007	0	0	0	0.06	0	0
HN-CS	HN-CS19	mix	6	93.985	0.22	0	0	0	0	0	0	0	3.153	0	0.829	0	0	0.249	0	0	1.051	0	16.649	0.377	4.393	0	0	3.902	0.47	0	2.852	0	0	37.469	0.374	1.552	0	2.164	0.582	0	5.146	0	0.328	12.445	0	0
HN-CS	HN-CS20	eucalyptol	1	93.345	2.18	2.257	12.33	0.01	0.087	58.034	0.834	1.132	0.242	0.522	0.019	0.096	2.141	12.816	0	0	0.163	0	0.701	0.02	0.444	0	0	0.377	0	0.159	0.271	0	0	0.251	0.075	0.088	0	0.009	0.044	0	0.042	0	0	0.139	0.006	0.036
HN-CS	HN-CS21	trans-nerolidol	4	96.466	0.13	0	0	0	0	0	0	0	1.62	0	1.398	0.36	0.329	0	0	0	0.415	0	2.654	0.128	2.253	0	0.081	1.737	0	0.293	4.969	0	0	0	59.311	0.672	2.289	2.061	0.41	0	0.329	0	0.191	0.535	0	14.431
HN-CS	HN-CS22	trans-nerolidol	4	95.649	0.2	0.011	0	0.067	0.044	0.41	0	0.016	7.569	0	3.062	0.589	0.063	0.248	0.072	0	0.45	0	7.593	0	3.717	0.101	0	0.992	0	0.07	0.622	0	0	1.077	48.165	0.08	0.349	2.395	0.057	0	0.41	0.057	0.182	1.34	0	15.841
HN-CS	HN-CS23	trans-nerolidol	4	87.389	0.32	0	0	0	0	0	0	0	0.226	0	0.051	0	0.014	0.115	0.036	0	0.615	0.266	2.15	0.074	0.976	0	0.103	0.681	0	1.775	1.709	0.09	0.037	0	44.424	0.866	1.528	1.72	3.729	0.959	5.91	0.656	1.662	11.752	1.889	3.376
HN-CS	HN-CS24	linalool	3	96.945	1.39	0.024	0.023	0	0.148	0.187	0.021	0.167	90.887	0	0.11	0.128	0.113	0.274	0.026	0.1	0.283	0	1.387	0.081	0.546	0.029	0	1.141	0	0.218	0.199	0	0	0.105	0.131	0.285	0.009	0.161	0.079	0.009	0.021	0	0	0.033	0.02	0
HN-CS	HN-CS25	mix	6	94.232	0.25	0.065	0.801	0	0	20.894	0.625	0.697	0.623	0.675	0.497	0.306	7.14	40.426	0.765	0	0.861	5.804	0	0.142	0.779	0	0.099	2.349	0	2.175	2.2	0	0	1.1	0.902	0.506	0.129	0.31	1.481	0.056	0.122	0	0.018	0.413	0.525	0.747
HN-CS	HN-CS26	eucalyptol	1	93.821	1	1.182	9.106	0.035	0	53.332	0.779	0.847	0.447	0.543	0.229	0.215	2.954	15.259	0.188	0	0.583	0	1.446	0.058	0.879	0.058	0	1.166	0	1.086	0.719	0	0	0.727	0.918	0.252	0.029	0.147	0.114	0.035	0.073	0	0	0.259	0.035	0.121
HN-CS	HN-CS27	trans-nerolidol	4	100	0.12	0	0	0	0	0	0	0	0	0	0	0	0	0	0	0	0	0	3.732	0	2.198	0	0	3.032	0	3.484	1.234	0	0	0	56.893	0	0	0	0	0	7.618	0	2.539	19.27	0	0
HN-CS	HN-CS28	camphor	2	94.946	0.41	1.457	0.318	0.205	0.228	1.837	0.122	0.297	1.01	0.154	77.371	1.726	0.509	1.197	0	0	0.368	0	1.326	0	2.54	0	0	1.631	0	2.145	0	0	0	0	0.284	0	0	0	0	0	0	0	0	0.221	0	0
HN-CS	HN-CS29	camphor	2	97.361	0.73	0.919	0	0.184	0.12	1.396	0	0.207	0.41	0	86.323	0.225	0.389	0.674	0	0	0.138	0	0.821	0	0.639	0	0	0.579	0.227	3.676	0	0	0	0	0.171	0	0	0.263	0	0	0	0	0	0	0	0
HN-CS	HN-CS30	linalool	3	97.944	0.72	0	0	0	0	0.106	0	0.12	89.663	0	0.019	0	0.093	0.416	0.072	0.012	0.2	0.093	2.504	0.062	1.395	0.041	0	0.842	0	0.072	0.961	0	0	0.096	0.143	0.232	0.013	0.429	0.109	0	0.034	0.018	0	0.166	0.033	0
HN-CZ	HN-CZ01	Selina-6-en-4-ol	5	88.257	0.4	0	0	0	0	0	0	0	0.354	0	1.064	0.029	0	0.305	0.141	0	0.655	0	0.08	0	1.259	1.511	1.39	0.589	2.994	0.771	4.992	0	0	0	0.845	1.128	6.717	1.126	0	59.826	0	0	1.063	0	1.418	0
HN-CZ	HN-CZ02	trans-nerolidol	4	94.916	0.2	0	0	0	0	0.005	0	0	0.28	0	0.329	0.007	0	0	0	0	0.301	0	7.537	0	2.762	0.072	0	0.42	0	0.109	0.631	0	0	0	57.679	0.195	0.662	5.992	0.117	0.142	0.2	0.31	0.207	0.839	0	16.12
HN-CZ	HN-CZ03	mix	6	82.138	0.26	0	0	0	0	0	0	0	0	0	0	0	0	0.163	0	0	0.972	0	4.831	0	2.887	0.111	0	0.656	0	0.572	0.449	0	0	53.265	0.181	0.294	0.191	1.069	0.702	0.699	0	0	0	14.845	0.251	0
HN-CZ	HN-CZ04	eucalyptol	1	91.82	1.77	3.546	14.976	0	0	54.781	0.722	1.13	0.785	0.558	0.167	0.123	1.665	12.056	0.184	0	0.09	0	0.024	0.005	0.482	0.021	0	0.357	0	0	0.09	0	0	0	0	0	0	0	0	0.013	0	0.004	0.007	0.034	0	0
HN-CZ	HN-CZ05	eucalyptol	1	91.921	2	3.788	15.255	0	0	55.196	0.718	0.71	0.702	0.402	0	0.061	2.101	11.548	0.091	0	0.119	0	0.013	0	0.357	0.019	0	0.209	0	0	0.603	0	0	0	0	0	0	0	0	0	0	0	0.007	0.022	0	0
HN-CZ	HN-CZ06	eucalyptol	1	91.007	1.78	2.427	12.803	0.053	0	56.499	0	0	0.057	0.46	0.194	0.143	2.176	13.293	0	0	0	0	0.44	0.007	1.148	0.042	0	0.54	0	0.046	0.108	0	0	0.05	0.038	0	0	0.027	0.25	0.023	0	0.014	0	0.093	0.076	0
HN-CZ	HN-CZ07	eucalyptol	1	90.823	2.07	3.473	15.677	0.042	0	56.111	0	0	0.831	0.514	0.041	0.082	1.373	12.045	0	0	0	0	0.01	0	0.379	0	0	0.147	0	0.012	0.086	0	0	0	0	0	0	0	0	0	0	0	0	0	0	0
HN-CZ	HN-CZ08	eucalyptol	1	93.022	1.77	2.492	13.074	0	0	57.041	0.685	1.32	0.429	0.584	0.088	0.091	1.583	12.864	0	0	0.147	0	0.777	0	1.026	0	0	0.494	0	0.035	0.09	0	0	0	0	0.103	0	0	0	0.009	0	0	0.009	0.081	0	0
HN-CZ	HN-CZ09	linalool	3	96.603	1.47	0.013	0	0	0	0.852	0.019	0.18	92.253	0	0.015	0	0	0.376	0	0	0.136	0	1.472	0	0	0.024	0	0.203	0	0.339	0.29	0	0	0	0	0	0	0.244	0.049	0.016	0.02	0.007	0.08	0	0.01	0.005
HN-CZ	HN-CZ10	eucalyptol	1	92.11	1.51	3.726	15.113	0.044	0	59.668	0	1	0.051	0.474	0	0.215	1.381	10.139	0.069	0	0.03	0	0	0	0	0	0	0.101	0	0	0	0	0	0	0.01	0.022	0.005	0.016	0.041	0.005	0	0	0	0	0	0
HN-CZ	HN-CZ11	eucalyptol	1	90.316	1.5	4.53	16.822	0	0	53.472	0	0.864	0.091	0.447	0.235	0.075	1.732	11.187	0.081	0	0.11	0	0.013	0	0	0	0	0.296	0	0.04	0.18	0	0	0.013	0.018	0.062	0.016	0.023	0	0.009	0	0	0	0	0	0
HN-CZ	HN-CZ12	camphor	2	96.367	0.69	1.109	0.231	0.225	1.945	1.215	0	0	0	0	74.453	0.288	0.416	0.731	0	5.612	0.603	0	0.809	0	2.437	0	0	3.27	1.002	1.216	0	0	0	0.214	0.591	0	0	0	0	0	0	0	0	0	0	0
HN-CZ	HN-CZ13	eucalyptol	1	92.338	1.3	2.49	12.78	0.054	0	55.651	0.692	1.294	1.211	0.583	0	0.126	1.866	14.171	0.192	0	0.071	0	0.374	0	0	0.013	0	0	0	0	0.396	0	0	0	0.106	0.042	0.061	0.046	0.015	0	0	0	0	0	0	0.104
HN-CZ	HN-CZ14	camphor	2	96.955	0.65	1.062	0	0	1.892	1.33	0	0	0	0	78.559	0.408	0.428	0.817	0	4.736	0	0	1.035	0	0.877	0	0	0.955	0	4.227	0	0	0	0	0	0	0.629	0	0	0	0	0	0	0	0	0
HN-CZ	HN-CZ15	mix	6	94.29	1.63	1.852	7.576	0.022	0	30.318	0.349	0.552	44.972	0	0.103	0.096	1.051	6.215	0	0.02	0.078	0	0	0	0.341	0.019	0	0.309	0	0.066	0.093	0	0.005	0.017	0.047	0	0.014	0.077	0.024	0.017	0	0.01	0	0.042	0.005	0
HN-CZ	HN-CZ17	eucalyptol	1	91.91	2.06	4.029	15.48	0	0	54.355	0.653	0.922	0.21	0.519	0	0.035	1.624	12.526	0	0	0.072	0	0.363	0	0.246	0.022	0	0.234	0	0.109	0.399	0	0	0	0	0	0.047	0.03	0	0.011	0	0	0	0.024	0	0
HN-CZ	HN-CZ18	camphor	2	96.732	1.3	1.115	0.28	0.171	2.064	1.338	0	0.196	0	0	81.334	0.716	0.469	0.734	0	0	0.302	0	3.485	0	1.486	0	0	0.943	0.527	0.836	0	0	0	0.147	0.156	0	0	0.279	0	0	0	0	0.154	0	0	0
HN-CZ	HN-CZ19	eucalyptol	1	92.423	1.91	3.2	14.237	0.049	0	56.675	0.663	1.056	0.058	0.524	0.157	0.179	1.713	13.087	0	0	0.036	0	0	0	0	0	0	0.065	0.016	0.111	0.597	0	0	0	0	0	0	0	0	0	0	0	0	0	0	0
HN-CZ	HN-CZ21	linalool	3	96.545	1.17	0	0.008	0	0	0.336	0.015	0.146	92.825	0	0.014	0.138	0	0.211	0	0	0.134	0	1.756	0	0	0.022	0	0.371	0	0.112	0.333	0	0	0	0	0	0	0	0.059	0.017	0	0.007	0.025	0	0.016	0
HN-CZ	HN-CZ22	eucalyptol	1	91.787	1.61	1.925	11.151	0	0	55.629	0.887	1.049	0.072	0.523	0	0.236	2.481	15.25	0	0.015	0.152	0	0.657	0.02	0	0.049	0	0.466	0	0.375	0.287	0.016	0.013	0.236	0.016	0	0.011	0.033	0.044	0	0	0	0	0.165	0.019	0.01
HN-CZ	HN-CZ23	camphor	2	96.043	0.79	1.351	0.305	0.223	1.993	1.722	0	0.182	0	0	81.298	0.384	0.496	0.915	0	0	0.428	0	1.409	0	1.588	0	0	1.578	0.785	1.099	0	0	0	0	0.287	0	0	0	0	0	0	0	0	0	0	0
HN-CZ	HN-CZ24	Selina-6-en-4-ol	5	77.411	0.17	0	0	0	0	0	0	0	0	0	0.061	0	0	0.158	0	0	0.996	0	0	0.082	0	3.478	3.005	0	3.232	1.571	0.861	0.095	0.121	0.693	1.28	2.222	4.254	3.125	0.663	37.98	1.13	1.127	0	2.004	9.273	0
HN-CZ	HN-CZ25	Selina-6-en-4-ol	5	73.403	0.12	0	0	0	0	0.362	0	0	1.498	0	0.578	0	0.268	0.829	0.053	0.056	2.8	0	0	0.111	2.752	3.523	5.111	0	5.317	0.662	0.804	0	0	0.716	1.322	2.328	3.787	2.551	0	30.715	0.937	0.662	0.929	0.677	4.055	0
HN-CZ	HN-CZ26	trans-nerolidol	4	90.52	0.11	0	0	0	0	0	0	0	0.287	0	0	0.072	0.024	0	0	0	2.139	0	1.739	0	1.473	0.207	0	0.462	0.129	1.462	1.49	0	0	0	54.744	0.14	3.204	4.087	0.597	0.622	0	0	0.378	1.604	0.289	15.371
HN-CZ	HN-CZ27	linalool	3	96.968	1.4	0	0.014	0	0.085	0.183	0.006	0.172	94.567	0	0	0	0	0	0	0	0.102	0	0.587	0.024	0.199	0.02	0	0.277	0	0.17	0.202	0	0	0	0	0	0.092	0.152	0.017	0.029	0	0	0.049	0	0.021	0
HN-CZ	HN-CZ28	mix	6	69.672	0.2	0	0	0	0	0	0	0	0.24	0	0	0	0	0	0	0	0.143	0	0.426	0	0.933	4.299	9.248	0	3.097	1.417	1.092	0.274	0	1.244	1.348	2.84	4.697	4.693	0.582	18.965	1.324	1.108	0	1.812	8.795	1.095
HN-CZ	HN-CZ29	camphor	2	97.226	0.33	1.072	0.23	0	1.912	1.207	0	0.282	0	0	84.088	0.232	0.408	0.831	0	0	0.356	0	1.566	0	2.556	0	0	1.311	0.939	0.236	0	0	0	0	0	0	0	0	0	0	0	0	0	0	0	0
HN-CZ	HN-CZ30	mix	6	65.447	0.28	0	0	0	0	0	0	0.005	0.359	0	0	0.068	0.024	0.01	0.107	0.015	3.218	0	7.16	1.076	0	0.72	0	0	9.22	5.696	3.247	0	0.486	3.469	0.867	3.245	0.539	5.194	0.643	0	0	3.258	5.531	9.455	1.835	0
HN-XH	HN-XH01	camphor	2	94.362	2.33	2.04	0.19	0.027	0.491	1.035	0.343	0.744	1.753	0.035	73.013	1.738	0.669	1.553	0.245	0.374	0.171	0	1.295	0.03	1.351	0.142	0	1.513	0	2.435	0.322	0	0	0.082	0.135	0.12	0.438	0.027	0.125	1.597	0	0	0	0.235	0.04	0.054
HN-XH	HN-XH02	eucalyptol	1	91.775	1.72	3.99	13.603	0.064	0	56.338	0.956	0.466	0.665	0.26	0.169	0.156	2.054	10.993	0.095	0.169	0.069	0	0.524	0.012	0.334	0.013	0	0.243	0	0.113	0.233	0	0	0.051	0.037	0.058	0.01	0.022	0.023	0	0	0	0	0.038	0	0.017
HN-XH	HN-XH03	eucalyptol	1	93.116	1.15	1.826	9.644	0.034	0	56.278	1.089	0.968	0.149	0.45	0	0.648	2.608	15.491	0.19	0.04	0.179	0	1.207	0.026	0.592	0.046	0	0.538	0	0.278	0.103	0.01	0	0.184	0.142	0.122	0	0.029	0	0	0	0	0	0.093	0	0.152
HN-XH	HN-XH04	linalool	3	96.324	1.85	0.036	0.124	0	0.168	0.477	0.031	0.154	91.598	0	0	0	0.056	0.313	0.03	0	0.103	0.008	1.501	0.024	0.627	0.045	0	0.32	0	0.062	0.08	0.011	0	0.029	0.105	0.093	0	0.149	0.061	0	0	0	0	0.066	0.015	0.038
HN-XH	HN-XH05	eucalyptol	1	92.82	1.31	2.445	12.391	0.037	0	57.173	0.873	0.737	0.09	0.32	0.01	0.081	2.03	12.778	0.176	0.012	0.208	0	0.904	0.031	0.719	0.033	0	0.633	0	0.363	0.295	0	0	0.092	0.058	0.142	0.01	0.035	0.028	0	0	0	0	0.07	0	0.046
HN-XH	HN-XH06	linalool	3	95.559	1.41	0	0	0	0.015	0.048	0	0.174	91.381	0	0.12	0	0.044	0.347	0.023	0	0.114	0.051	1.336	0.019	0.629	0.029	0	0.35	0.14	0.21	0.1	0	0	0.038	0.106	0.085	0	0.054	0.026	0	0	0	0	0.046	0	0.074
HN-XH	HN-XH07	linalool	3	96.76	2.43	0	0	0	0.102	0.1	0	0.163	94.147	0	0	0	0.046	0.143	0.034	0	0.025	0	0.699	0.021	0.072	0	0	0.262	0	0.039	0.493	0	0	0	0.099	0.121	0.07	0.073	0.03	0	0	0	0	0	0	0.021
HN-XH	HN-XH08	camphor	2	95.128	2	1.808	0.307	0.34	2.115	0.974	0.113	0.31	0.491	0.09	75.423	0.461	0.288	0.623	0	0	0.333	0	3.219	0	1.848	0	0	1.145	0.817	3.801	0	0	0	0.103	0.222	0	0.092	0	0	0	0	0	0.138	0.067	0	0
HN-XH	HN-XH09	eucalyptol	1	92.771	1.34	2.16	9.985	0.045	0	59.892	1.31	0.31	0.226	0.173	0.083	0.254	3.234	14.616	0.112	0.371	0	0	0	0	0	0	0	0	0	0	0	0	0	0	0	0	0	0	0	0	0	0	0	0	0	0
HN-XH	HN-XH10	eucalyptol	1	92.045	1.81	4.184	14.977	0.061	0	56.377	1.06	0.584	0.074	0.261	0.413	0.101	1.69	9.571	0.138	0	0.126	0	0.645	0.018	0.385	0.018	0	0.362	0	0.202	0.318	0	0	0.05	0.031	0.082	0.013	0.02	0.158	0	0	0	0.028	0.025	0.064	0.009
HN-XH	HN-XH11	linalool	3	95.839	1.98	0.072	0.056	0	0.205	0.318	0.023	0.173	90.551	0	0.184	0	0.074	0.298	0.036	0.068	0.145	0	0.905	0.029	0.47	0.044	0	0.469	0	0.234	0.389	0	0	0.056	0.295	0.142	0.083	0.119	0.033	0.015	0	0	0	0.089	0	0.264
HN-XH	HN-XH12	linalool	3	96.402	1.39	0.098	0.077	0	0.213	0.454	0.027	0.158	90.904	0	0.946	0	0.106	0.281	0.033	0.043	0.137	0	0.974	0.05	0.553	0.046	0	0.644	0	0	0.265	0.012	0	0	0.092	0.177	0.01	0.035	0	0	0	0	0.012	0.034	0	0.021
HN-XH	HN-XH13	eucalyptol	1	92.546	2.37	3.897	14.903	0.04	0	59.036	0.887	0.592	0.162	0.255	0	0.064	1.531	9.281	0.129	0	0.059	0	0.682	0.01	0.518	0.012	0	0.191	0	0.026	0.089	0	0	0	0.069	0.044	0	0	0.018	0	0	0	0	0.019	0	0.032
HN-XH	HN-XH14	eucalyptol	1	92.171	2.13	4.331	14.203	0.043	0	55.867	0.984	0.797	0.061	0.331	0.022	0.142	1.894	11.078	0.157	0	0.079	0.026	0.577	0.011	0.436	0.013	0	0.262	0.107	0.137	0.218	0	0	0.034	0.101	0.057	0.014	0	0.043	0	0	0	0	0.041	0.015	0.09
HN-XH	HN-XH15	linalool	3	97.312	1.33	0.114	0.177	0	0.218	1.022	0.031	0.126	91.4	0	0.138	0.049	0.081	0.48	0.026	0.053	0.164	0	1.385	0.017	0.496	0.021	0	0.322	0	0.307	0.247	0	0	0.123	0.04	0.088	0.019	0.065	0.025	0	0	0	0	0.063	0	0.015
HN-XH	HN-XH16	eucalyptol	1	92.474	2.11	3.227	13.818	0.043	0	56.637	1.003	0.674	0.209	0.297	0	0.132	1.807	11.381	0.149	0.11	0.065	0.079	0.793	0.01	0.517	0.03	0	0.202	0	0	1.116	0	0	0	0.046	0.044	0.02	0	0.027	0	0	0	0	0.019	0	0.019
HN-XH	HN-XH17	linalool	3	96.374	1.55	0.01	0.019	0	0.162	0.056	0.022	0.145	92.303	0	0.421	0	0.064	0.198	0.03	0	0.186	0	0.594	0.04	0.392	0.024	0	0.742	0	0.241	0.302	0	0	0.071	0.064	0.184	0.007	0	0.034	0	0	0	0	0.051	0.012	0
HN-XH	HN-XH18	linalool	3	96.345	1.86	0.01	0.019	0	0.161	0.05	0.021	0.144	92.288	0	0.415	0	0.065	0.195	0.03	0	0.184	0	0.607	0.051	0.393	0.021	0	0.738	0	0.242	0.299	0	0	0.069	0.054	0.184	0.007	0	0.034	0	0	0	0	0.051	0.013	0
HN-XH	HN-XH19	linalool	3	96.806	1.9	0.01	0.016	0	0.098	0.243	0.011	0.161	91.439	0	0.106	0	0.077	0.241	0.034	0.053	0.156	0	2.01	0.026	0.571	0.019	0	0.564	0	0.223	0.253	0	0	0.048	0.057	0.132	0.015	0.083	0.072	0	0	0	0	0.049	0.023	0.016
HN-XH	HN-XH20	linalool	3	96.606	1.51	0	0	0	0.061	0.308	0.011	0.145	91.786	0	0.112	0	0.088	0.431	0.024	0.027	0.23	0	1.035	0.026	0.603	0.018	0	0.546	0	0.465	0.199	0	0	0.076	0.079	0.127	0	0.037	0.072	0	0	0	0	0.052	0.031	0.017
HN-XH	HN-XH21	linalool	3	93.957	1.52	0	0.007	0	0.099	0.208	0.013	0.166	89.204	0	0	0	0.086	0.287	0.027	0	0.24	0	1.642	0	0.547	0	0	0.612	0	0.306	0.145	0	0	0	0.044	0.159	0	0.094	0	0.013	0	0	0.022	0.02	0	0.016
HN-XH	HN-XH22	linalool	3	97.114	1.39	0.026	0	0	0.112	0.087	0	0.147	94.043	0	0.368	0	0.064	0.198	0.034	0.027	0.049	0	0.588	0.027	0.439	0	0	0.414	0	0.037	0.09	0	0	0	0.103	0.117	0	0	0.113	0	0	0	0	0	0.031	0
HN-XH	HN-XH23	eucalyptol	1	92.442	2.67	3.693	13.233	0.041	0	58.302	1.031	0.448	0.169	0.204	0.054	0.107	2.214	11.112	0.146	0.048	0.055	0.04	0.215	0.008	0.199	0.021	0	0.202	0	0.106	0.595	0	0	0.047	0.027	0.05	0.018	0	0.024	0	0	0	0	0.033	0	0
HN-XH	HN-XH24	eucalyptol	1	92.004	0.74	2.252	10.546	0.06	0	58.602	1.598	0.347	0.43	0.205	0.189	0.063	2.838	11.938	0.101	0.034	0.155	0.114	0.845	0.023	0.379	0.091	0	0.507	0	0.273	0.137	0.029	0	0.028	0.039	0.11	0.01	0.015	0	0	0	0	0.024	0.022	0	0
HN-XH	HN-XH25	eucalyptol	1	93.499	2.01	2.287	12.6	0.035	0	59.368	0.77	1.065	0.694	0.428	0.053	0.127	1.632	12.13	0.197	0	0.137	0	0.504	0.014	0.517	0.03	0	0.34	0	0.176	0.092	0	0	0.114	0.051	0.073	0	0	0	0	0	0	0	0.057	0	0.008
HN-XH	HN-XH26	eucalyptol	1	93.022	1.67	2.381	12.265	0.043	0	59.259	1.05	0.782	0.578	0.352	0.115	0.082	1.977	11.609	0.166	0	0.099	0.052	0.35	0.012	0.27	0.016	0	0.291	0	0.256	0.616	0	0	0.07	0.023	0.069	0.024	0	0.122	0	0	0	0	0.051	0.042	0
HN-XH	HN-XH27	linalool	3	97.547	0.73	0	0	0	0.034	0.195	0	0.113	94.896	0	0.148	0	0.074	0.243	0.032	0	0.056	0.035	0.356	0.012	0.167	0.027	0	0.232	0	0.138	0.408	0	0	0.028	0.044	0.079	0.043	0.041	0.069	0.018	0	0	0.021	0.019	0.019	0
HN-XH	HN-XH28	camphor	2	95.042	1.59	1.631	0.408	0.318	1.984	1.578	0.11	0.347	0.29	0.099	75.799	0.569	0.294	0.794	0	0.473	0.369	0	2.373	0.084	1.766	0.119	0	1.82	0.974	1.515	0	0	0	0.419	0.358	0	0.064	0.057	0	0	0	0	0.182	0.248	0	0
HN-XH	HN-XH29	eucalyptol	1	92.298	1.66	3.35	14.109	0.033	0	53.588	0.81	0.674	2.514	0.292	0.062	0.218	1.795	11.627	0.179	0.013	0.083	0.044	0.689	0.012	0.254	0.029	0	0.291	0	0.178	0.875	0	0	0.059	0.047	0.064	0.033	0.036	0.165	0	0	0	0	0.051	0.057	0.067
HN-XH	HN-XH30	linalool	3	97.243	1.62	0	0	0	0.072	0.385	0.01	0.149	92.453	0	0.228	0.047	0.084	0.428	0.033	0.098	0.172	0	0.76	0.016	0.258	0.03	0	0.381	0	0.354	0.856	0	0	0.079	0.047	0.089	0.096	0.056	0.018	0	0	0	0	0.044	0	0
HN-YZ	HN-YZ01	camphor	2	98.112	0.29	0.541	0.193	0.18	1.611	1.538	0.115	0.23	0.516	0.112	78.705	0.497	0.468	1.066	0	0	0.409	0	3.941	0	4.406	0.139	0	1.293	0	1.655	0	0	0	0	0.223	0	0	0	0	0	0	0	0	0.274	0	0
HN-YZ	HN-YZ02	camphor	2	97.051	0.76	0.561	0	0	1.601	0.31	0	0	0	0	77.932	0.397	0	0.683	0	6.441	0	0	4.7	0	1.455	0	0	0.581	0.72	1.353	0	0	0	0.317	0	0	0	0	0	0	0	0	0	0	0	0
HN-YZ	HN-YZ03	eucalyptol	1	93.262	1.02	1.361	9.424	0.436	0	55.273	0.757	1.316	0.428	0.684	0.015	0.268	2.145	14.734	0	0	0.342	0	1.813	0	1.344	0	0	1.107	0	0.515	0.745	0	0	0	0	0.226	0.049	0.119	0.114	0.047	0	0	0	0	0	0
HN-YZ	HN-YZ04	camphor	2	97.606	0.62	0.468	0	0	1.109	2.282	0	0	0	0	66.884	13.082	0.488	1.078	0	0	0.391	0	4.904	0	1.561	0	0	0.457	1.575	3.327	0	0	0	0	0	0	0	0	0	0	0	0	0	0	0	0
HN-YZ	HN-YZ05	linalool	3	95.002	0.9	0	0	0	0	0.118	0	0.262	91.588	0	0.211	0.084	0	0.266	0	0	0.104	0	0.955	0	0.378	0	0	0	0.112	0.26	0	0	0	0	0	0	0.159	0.45	0	0.039	0	0	0	0	0.01	0.006
HN-YZ	HN-YZ06	eucalyptol	1	92.539	0.93	1.595	9.446	0	0	54.67	1.155	0.843	1.004	0.476	0.105	0.387	3.038	15.793	0.242	0.018	0.145	0	1.574	0	0.868	0	0	0.585	0	0.188	0.407	0	0	0	0	0	0	0	0	0	0	0	0	0	0	0
HN-YZ	HN-YZ07	mix	6	49.505	0.18	0	0	0	0	0	0	0	0.195	0.023	1.449	0.288	0.055	0.702	1.088	0	2.601	0	9.975	0	5.679	0.486	0	3.817	0	7.914	4.248	0	0	0	0	0	0	0	0	0.436	0.17	0.255	0.14	1.155	0	8.829
HN-YZ	HN-YZ08	eucalyptol	1	93.387	1.54	1.684	10.965	0	0	58.61	0.804	0.927	0.119	0.489	0	0.135	2.505	13.584	0.163	0	0.203	0	0.47	0	0.838	0	0	0.836	0	0.239	0.402	0	0	0	0	0	0	0	0.23	0.014	0	0.014	0	0.091	0.065	0
HN-YZ	HN-YZ09	camphor	2	99.176	0.76	0.414	0	0	1.221	1.678	0	0.453	0	0	74.772	8.043	0.425	1.29	0	0	0.599	0	2.695	0	2.03	0	0	1.227	1.308	3.021	0	0	0	0	0	0	0	0	0	0	0	0	0	0	0	0
HN-YZ	HN-YZ10	camphor	2	95.943	1.01	0.701	0.22	0.205	1.75	1.513	0	0.362	0.227	0	77.677	0.507	0.339	1.117	0	0	0.875	0	2.203	0	1.754	0	0	2.529	1.84	1.719	0	0	0	0	0.405	0	0	0	0	0	0	0	0	0	0	0
HN-YZ	HN-YZ11	linalool	3	96.586	1.52	0	0	0	0.039	0.114	0.107	0	93.592	0	0.061	0	0	0.158	0	0	0.083	0	0.841	0	0	0.016	0	0	0.043	0.15	0.859	0	0	0	0	0.071	0	0.216	0	0.236	0	0	0	0	0	0
HN-YZ	HN-YZ12	trans-nerolidol	4	92.867	0.09	0	0	0	0	0	0	0	1.376	0	0.321	0	0	0.253	0	0	1.252	1.277	13.163	0	4.16	0.764	0	0.631	0	6.921	3.201	0	0	0	33.831	0.402	2.618	9.144	0.26	0.448	0	0.223	0.257	1.927	0.622	9.816
HN-YZ	HN-YZ13	linalool	3	96.949	1.35	0.006	0.008	0.018	0.078	0.218	0.006	0.128	92.759	0	0.182	0.033	0.039	0.248	0.034	0	0.186	0	1.08	0	0.537	0.029	0	0.624	0	0.216	0.173	0	0	0	0	0	0	0.17	0.05	0.028	0	0.011	0	0.077	0.011	0
HN-YZ	HN-YZ14	eucalyptol	1	91.371	1.55	4.257	15.943	0.289	0.095	53.739	0.859	1.101	0.069	0	0.115	0.081	1.631	11.561	0.111	0	0	0	0.46	0	0.397	0.024	0	0.355	0	0.043	0.084	0	0	0	0	0.08	0	0.03	0.013	0.034	0	0	0	0	0	0
HN-YZ	HN-YZ15	linalool	3	95.56	1.72	0.013	0.011	0	0.098	0.141	0.005	0.173	91.486	0	0.186	0	0.045	0.217	0	0.005	0.195	0	0.262	0.056	0	0.02	0.066	0.73	0.082	0.26	0.276	0	0	0	0.131	0.223	0.172	0.136	0.156	0	0	0.039	0.016	0.133	0.217	0.01
HN-YZ	HN-YZ16	linalool	3	94.778	1.09	0.008	0	0	0.065	0.088	0.013	0.22	86.338	0	0.857	0	0.082	0.243	0	0.007	0.392	0	2.626	0.082	0	0.088	0	1.262	0	0.358	0.351	0	0	0	0.129	0.286	0.08	0.47	0.308	0	0.054	0.065	0.1	0.142	0.059	0.005
HN-YZ	HN-YZ17	linalool	3	96.486	1.92	0	0.025	0.01	0.09	0.223	0.007	0.149	92.159	0	0.057	0	0.037	0.224	0	0	0.203	0	1.886	0.005	0	0.043	0	0.311	0	0.509	0.282	0	0	0	0	0	0.016	0.153	0.014	0	0	0	0	0.067	0.016	0
HN-YZ	HN-YZ18	eucalyptol	1	92.372	0.65	0.503	4.718	0.643	0	50.312	1.586	1.036	0.104	0.642	0.295	0.394	4.125	20.061	0.22	0.011	0.451	0	3.382	0.051	0	0.171	0	0.841	0	1.24	0.98	0	0	0	0	0	0	0.144	0.07	0.117	0.056	0	0.075	0.086	0.048	0.01
HN-YZ	HN-YZ19	eucalyptol	1	90.844	0.88	3.852	15.154	0.053	0	51.6	0.969	0.94	0.511	0.43	0.062	0.11	2.029	12.291	0.172	0.006	0.126	0	0.984	0.009	0	0	0	0.863	0	0.1	0.24	0	0	0	0	0	0	0	0.043	0.161	0	0.027	0	0.058	0.054	0
HN-YZ	HN-YZ20	eucalyptol	1	92.618	0.92	2.947	14.142	0.368	0	56.607	0.706	1.032	0.754	0.544	0.041	0.068	1.838	12.206	0.091	0.02	0.092	0	0.434	0.011	0	0	0	0.214	0	0.211	0.205	0	0	0	0	0	0	0	0	0.026	0	0	0	0.061	0	0
HN-YZ	HN-YZ21	mix	6	91.849	0.18	0.185	0	0.05	0	13.524	0.661	0.746	1.791	0.617	0	0.282	8.262	42.19	0	0	1.1	0	6.894	0.037	4.42	0.31	0	2.452	0	2.041	1.46	0.129	0.079	0.531	0.284	0.605	0.092	0.494	1.192	0.24	0	0.215	0.347	0.341	0.265	0.013
HN-YZ	HN-YZ22	linalool	3	95.414	1.43	0	0	0	0.053	0.075	0.008	0.216	91.016	0	0	0	0.072	0.211	0	0	0.22	0	1.589	0	0	0.037	0	0.406	0	0.328	0.275	0	0	0	0	0.107	0.09	0.423	0.037	0.046	0	0.019	0	0.148	0.032	0.006
HN-YZ	HN-YZ23	eucalyptol	1	91.871	0.98	2.12	10.883	0.041	0	57.496	0.901	0.664	0.173	0.456	0	0.194	2.914	13.769	0	0	0.079	0	0.019	0	0.862	0.038	0	0.401	0	0.189	0.343	0	0	0	0.045	0.094	0.04	0.056	0.049	0.017	0	0	0	0	0.028	0
HN-YZ	HN-YZ24	eucalyptol	1	91.806	1.38	1.526	9.314	0.049	0	57.917	0.947	1.303	0.278	0.636	0	0.358	2.517	14.716	0	0.184	0.2	0	0.487	0.03	0	0.043	0	0.67	0	0.264	0.28	0	0.016	0	0.025	0	0.013	0	0	0.02	0	0.013	0	0	0	0
HN-YZ	HN-YZ25	mix	6	88.649	0.35	1.747	6.891	0.071	0	32.791	2.074	0.644	0.203	0.58	0	0.206	5.918	20.172	0	0.011	0.772	0	6.083	0.198	4.357	0.177	0	2.654	0	0.71	1.228	0	0.055	0.086	0.184	0	0.019	0.231	0.307	0.13	0	0.15	0	0	0	0
HN-YZ	HN-YZ26	eucalyptol	1	91.041	1.37	2.936	11.705	0.106	0	58.155	1.251	0.89	0.428	0.454	0	0.207	2.279	12.151	0	0	0	0	0	0	0	0.029	0	0	0.016	0.195	0.201	0	0	0.021	0.017	0	0	0	0	0	0	0	0	0	0	0
HN-YZ	HN-YZ27	linalool	3	96.283	1.43	0.009	0.048	0.011	0	0.617	0.024	0.251	93.884	0	0	0	0	0.159	0	0.044	0.085	0	0.629	0	0	0.017	0	0.202	0	0.129	0.084	0	0.005	0	0	0	0	0	0	0.026	0	0.013	0	0.046	0	0
HN-YZ	HN-YZ28	eucalyptol	1	89.705	1.37	2.977	12.364	0.051	0	56.812	0.974	1.08	0.318	0.517	0	0.305	0	12.252	0	0.007	0.112	0	0.011	0	0.673	0.054	0	0.251	0.112	0.166	0.423	0	0.037	0.07	0.02	0	0	0.067	0.019	0.033	0	0	0	0	0	0
HN-YZ	HN-YZ29	linalool	3	95.04	1.48	0	0	0	0	0.172	0.008	0.205	91.378	0	0	0	0.054	0.358	0.03	0	0.131	0	0.982	0	0.576	0.032	0	0.385	0	0.193	0.209	0	0	0	0	0	0.053	0.142	0.037	0.036	0	0	0.02	0.039	0	0
HN-YZ	HN-YZ30	linalool	3	97.143	1.05	0	0	0	0	0.198	0	0.121	87.99	0	0	0.058	0.059	0.28	0.065	0	0.449	0	1.183	0	1.223	0.144	0	2.379	0	0.542	0.729	0	0	0.128	0.131	0.589	0.131	0.207	0.047	0.134	0	0.076	0.097	0.13	0.048	0.005
JS-ZJ	JS-ZJ01	eucalyptol	1	91.179	1.42	4.068	15.81	0	0	56.709	0	0.798	0.04	0.398	0.127	0	1.545	10.051	0	0.096	0	0	0.302	0.014	0.317	0.021	0	0.18	0.01	0.119	0.526	0	0	0	0	0	0	0	0.01	0.006	0	0	0	0.026	0.006	0
JS-ZJ	JS-ZJ02	eucalyptol	1	91.177	0.99	1.636	12.402	0.055	0	58.932	0	1.198	0.09	0.536	0.027	0	1.281	11.963	0.105	0	0	0	0.923	0.04	0.291	0.05	0	0	0	0	1.438	0	0	0.187	0	0	0	0	0	0.011	0	0.012	0	0	0	0
JS-ZJ	JS-ZJ03	trans-nerolidol	4	88.83	0.18	0	0	0	0	0	0	0	0.123	0.008	0	0	0	0	0.045	0.151	0	0	1.518	0.12	0	0	0	1.234	0	1.733	3.077	0	0	0	56.412	0	0	4.633	2.115	0	0	0	0	1.215	0.249	16.197
JS-ZJ	JS-ZJ04	trans-nerolidol	4	88.954	0.28	0	0.003	0	0	0	0	0	0.303	0.03	0.057	0	0.116	0.225	0	0	1.433	0	5.789	0	1.823	0.335	0	3.859	0	2.285	10.256	0.122	0	0	44.711	0	0	3.252	1.549	0.296	0	0	0	0	0	12.51
JS-ZJ	JS-ZJ05	trans-nerolidol	4	93.618	0.14	0	0	0	0	0	0	0	0.118	0	0.15	0	0	0	0	0	1.002	0	3.066	0	1.23	0.301	0	2.238	0	3.689	1.66	0.069	0	0.276	61.239	0	0	1.875	0.226	0.347	0	0.2	0	1.046	0.129	14.757
JS-ZJ	JS-ZJ06	trans-nerolidol	4	89.639	0.11	0	0	0	0	0	0	0	1.349	0	0.105	0	0	0	0	0	0	0	3.064	0	1.838	0	0	0.78	0	0.348	3.168	0	0	0	46.456	0.37	3.432	2.964	0	1.701	0	0	0	1.449	0.287	22.328
JS-ZJ	JS-ZJ07	mix	6	81.579	0.16	0	0.004	0	0	0.014	0.032	0	0.152	0.008	0.077	0	0.008	0	0	0	0	0	1.467	1.97	3.656	0.161	0	0.466	0.032	0.415	1.212	16.887	1.612	0.156	22.964	2.427	0	2.135	5.292	2.622	0	7.989	0	1.865	1.026	6.93
JS-ZJ	JS-ZJ08	trans-nerolidol	4	89.37	0.28	0	0	0	0	0.02	0.027	0	0.167	0.015	0.043	0	0.033	0	0	0	0.45	0.699	0	0.121	2.235	0.092	0	1.293	0	0	4.688	0.052	0.112	0.163	60.174	0	0	4.691	1.716	0.198	0	0.103	0	0	0.163	12.115
JS-ZJ	JS-ZJ09	trans-nerolidol	4	93.703	0.19	0	0.004	0	0	0.032	0.021	0	0.146	0.014	0.527	0	0.029	0	0	0	0.331	0	5.103	0.004	2.747	0.103	0	0.995	0	0.066	0.91	0.022	0.102	0.053	63.745	0	0	0.831	3.982	0.172	0	0.109	0	0	0.167	13.488
JS-ZJ	JS-ZJ10	trans-nerolidol	4	93.388	0.29	0	0.005	0	0	0.037	0	0	0.225	0.008	0.266	0.006	0.012	0.14	0.247	0	0	0	4.705	0.116	0.9	0.09	0	1.656	0	0.15	3.559	0	0.112	0.222	68.347	0.111	0	2.5	0.209	0.039	0	0	0	0	0.093	9.633
JS-ZJ	JS-ZJ11	trans-nerolidol	4	93.905	0.14	0	0	0	0	0	0	0	0.102	0	0.037	0	0	0.04	0	0	0.276	0	3.21	0.084	1.168	0.12	0	1.484	0	0.131	0.537	0	0.084	0.149	69.011	0.537	0.971	2.366	0.046	0.128	0	0	0	0	0	13.424
JS-ZJ	JS-ZJ12	mix	6	79.533	0.19	0	0	0	0	0.005	0.035	0	0.218	0	0.047	0.003	0	0.085	1.44	0	0.227	0	1.226	1.861	3.059	0	0	0	0	0	1.434	17.133	0	0.115	22.84	2.502	2.571	5.027	0.018	2.056	0	8.115	0	1.826	0.997	6.693
JS-ZJ	JS-ZJ13	trans-nerolidol	4	90.992	0.21	0	0	0	0.007	0.041	0	0.005	0.169	0.014	2.628	0.065	0	0.344	0	0.066	0.865	0.576	8.52	0.037	2.061	0	0	3.905	0	0	6.652	0	0	0	45.645	0	0	3.075	1.68	0.46	0.321	0	0.303	0.968	0.18	12.405
JS-ZJ	JS-ZJ14	mix	6	73.536	0.21	0	0	0	0	0.011	0	0	0.19	0	0.389	0.038	0.007	0.288	0.061	0.008	0.324	0.39	1.358	2.691	5.741	0	0	0.899	0	0	0	0	28.619	0.093	0.645	4.426	0	1.275	5.707	0	0	11.979	0.737	2.074	1.711	3.875
JS-ZJ	JS-ZJ15	trans-nerolidol	4	91.85	0.17	0	0	0	0	0.025	0	0	0.094	0	0.016	0.098	0	0.145	0.032	0.095	0.03	0	1.299	0.02	0.33	0	0	0.316	0	0	0	0	0.079	0	75.98	0	0	2.456	0.125	0.111	0.246	0	0.315	0.672	0.171	9.195
JS-ZJ	JS-ZJ16	linalool	3	94.961	1.55	0	0.013	0	0.081	0.131	0.011	0.122	92.002	0	0.028	0	0.053	0.165	0.034	0	0	0	0	0	0.524	0.028	0	0	0	0	1.051	0	0	0	0	0	0.366	0.165	0.045	0.017	0	0	0	0.1	0.025	0
JS-ZJ	JS-ZJ17	trans-nerolidol	4	93.318	0.13	0	0.018	0	0	0.11	0	0	0.57	0	0.046	0	0.023	0.212	0	0	0	0	4.743	0	1.323	0.119	0	2.406	0	0.171	1.748	0	0	0	66.036	0	1.66	2.16	0.226	0.222	0	0	0	0	0	11.525
JS-ZJ	JS-ZJ18	trans-nerolidol	4	92.122	0.18	0	0	0	0	0	0	0	0.235	0.009	0.038	0.014	0.015	0.083	0.016	0	0.682	0	5.608	0	2.742	0.205	0	2.137	0	1.087	3.813	0	0	0	57.864	0	2.581	1.323	0.292	0.145	0	0	0	0	0	13.233
JS-ZJ	JS-ZJ19	trans-nerolidol	4	94.106	0.19	0	0	0	0	0.028	0	0	0.369	0	0.316	0	0.015	0.135	0.114	0	0	0	8.632	0	2.157	0.129	0	1.85	0	1.117	5.728	0	0	0.21	58.508	0	2.787	1.446	0.198	0	0	0	0	0	0	10.367
JS-ZJ	JS-ZJ20	linalool	3	95.586	1.26	0	0	0	0	0	0	0	94.237	0	0.039	0	0	0.243	0.036	0.017	0	0	0	0	0	0.012	0	0.107	0	0.026	0.158	0	0	0	0	0	0	0.069	0.011	0	0	0.021	0.008	0.052	0	0.55
JS-ZJ	JS-ZJ21	trans-nerolidol	4	94.727	0.19	0	0	0	0	0.056	0	0	0.306	0	0.165	0.384	0.031	0.305	0.039	0.977	0.94	0	3.444	0.207	2.667	0.149	0	3.024	0	1.687	1.014	0	0	0	59.517	0.764	0.404	1.517	0.181	0	0	0	0	1.044	0	15.905
JS-ZJ	JS-ZJ22	trans-nerolidol	4	93.637	0.23	0	0	0	0	0.024	0	0	0.086	0	0.089	0.007	0	0.09	0	0	1.513	0	6.923	0.287	2.185	0.238	0	4.769	0	1.936	5.802	0.069	0	0	48.812	0	1.799	1.58	0.117	0	0	0.287	0.312	0.773	0	15.939
JS-ZJ	JS-ZJ23	mix	6	73.39	0.29	0	0	0	0	0.014	0	0	0.058	0	0.299	0.009	0.025	0.136	1.943	0	0.312	0	1.429	1.056	1.741	0.139	0	0.747	0.054	0.629	2.282	0	28.847	0	0.859	4.462	0.937	0.941	6.759	0	0	14.522	1.212	2.23	1.692	0.056
JS-ZJ	JS-ZJ24	trans-nerolidol	4	93.607	0.19	0	0	0	0	0.015	0	0	0.144	0	0.034	0	0.017	0.242	0.016	0	0.719	0	4.425	0.13	1.58	0	0	1.529	0	1.948	3.787	0	0	0	53.585	0	2.884	2.653	0.192	0	0	0.403	0.344	1.056	0	17.904
JS-ZJ	JS-ZJ25	camphor	2	96.953	0.15	0.923	0.192	0.228	1.809	0.91	0.161	0.216	0	0	79.392	0.278	0.377	0.812	0	0	0.253	0	4.48	0	1.129	0	0	1.407	0	4.11	0	0	0	0	0.276	0	0	0	0	0	0	0	0	0	0	0
JS-ZJ	JS-ZJ26	trans-nerolidol	4	95.446	0.14	0	0	0	0	0	0	0	0.206	0.007	0.259	0	0	0.059	0	0	0.094	0.031	2.208	0	1.053	0	0	0.223	0	0.056	2.899	0	0.026	0	60.118	0.509	0.388	6.122	0.119	0	0.239	0.316	0.114	0.925	0	19.475
JS-ZJ	JS-ZJ27	mix	6	78.829	0.29	0	0	0	0	0	0	0	0.757	0	0.101	0	0	0.097	0.02	0.007	0.151	0	0.577	0	1.148	0.124	0	0.294	0	0.315	1.133	17.233	0	0	20.931	2.944	2.171	5.901	0.035	1.832	0	9.956	0.716	2.38	1.406	8.6
JS-ZJ	JS-ZJ28	trans-nerolidol	4	92.411	0.37	0.017	0.013	0.006	0.129	0	0	0.02	1.123	0	0.143	0.831	0.101	0	0.063	0	0.34	0	1.793	0.02	1.892	0.093	0	1.582	0	0.113	2.212	0	0	0	68.528	0	0	1.708	0	0	0	0	0	0	0	11.684
JS-ZJ	JS-ZJ29	eucalyptol	1	90.538	1.8	3.528	14.518	0.055	0.068	58.271	0	0	0.05	0.46	0.037	0.134	1.542	11.236	0.098	0	0	0	0	0	0	0.007	0	0.07	0	0.113	0.351	0	0	0	0	0	0	0	0	0	0	0	0	0	0	0
JS-ZJ	JS-ZJ30	mix	6	76.196	0.38	0.007	0.024	0	0.019	0.21	0	0	0.142	0	0.185	0.008	0.042	0.188	3.459	0	0.288	0	0.986	0.839	1.132	0.186	0.039	0.273	0.057	1.091	1.607	0	23.706	0.157	1.329	3.988	2.171	7.131	0	3.249	0	18.154	0	2.869	2.66	0
JX-AF	JX-AF01	camphor	2	97.239	1.37	0.738	0.162	0.221	1.362	1.288	0.152	0.338	0	0	77.913	0.529	0.335	0.838	0	0	0.492	0	4.403	0	0.848	0	0	2.965	1.496	1.887	0	0	0	0.717	0.555	0	0	0	0	0	0	0	0	0	0	0
JX-AF	JX-AF02	camphor	2	96.714	1.25	0.707	0.139	0.208	1.42	0.954	0	0.342	0	0	83.075	0.668	0.294	0.756	0	0	0.413	0	2.198	0	1.281	0	0	1.011	0	3.075	0	0	0	0	0.173	0	0	0	0	0	0	0	0	0	0	0
JX-AF	JX-AF03	eucalyptol	1	93.543	2.18	3.787	15.054	0.026	0	62.582	0.32	1.336	0	0.435	0.016	0.082	0.447	7.372	0.077	0.073	0.137	0	0.833	0	0.44	0	0	0.21	0	0.167	0.085	0	0	0	0.013	0.031	0	0.01	0	0	0	0	0	0.01	0	0
JX-AF	JX-AF04	trans-nerolidol	4	92.974	0.1	0	0	0	0	0.028	0	0.039	0	0.03	0.957	1.246	0.022	0	0.374	0.036	1.032	0	6.124	0.475	3.934	0.227	0	7.215	0	0.302	0.663	0.092	0	0.166	56.54	0.025	0.49	1.045	0.196	0.172	0	0	0.196	0.548	0	10.8
JX-AF	JX-AF05	eucalyptol	1	93.272	1.58	3.792	15.486	0.02	0	59.806	0.107	1.806	0	0.557	0.107	0.14	0.223	8.436	0.095	0.131	0.096	0	0.581	0.02	0.564	0.014	0	0.336	0	0.024	0.726	0	0	0.025	0.011	0.053	0.022	0	0	0.094	0	0	0	0	0	0
JX-AF	JX-AF06	Selina-6-en-4-ol	5	84.995	0.31	0.047	0.039	0	0.148	0.562	0	0.057	1.02	0.027	0.582	0.038	0.022	0.294	0	0	1.144	0	8.759	0.042	3.872	0.077	0.511	1.237	3.73	0.849	0.881	0.052	0	0.419	0.427	1.075	0	0.859	1.228	54.362	0.341	0.283	0	0.597	0.645	0.769
JX-AF	JX-AF07	trans-nerolidol	4	94.402	0.19	0.24	0.13	0.06	0	1.073	0	0.08	0.64	0.037	0.172	0.729	0.014	0.556	0.05	0.011	1.049	0	16.873	0.008	2.763	0.163	0	4.524	0	0.086	1.115	0.052	0	0.083	51.597	0	0.456	1.236	0.076	0.77	0.114	0	0.143	0.304	0	9.198
JX-AF	JX-AF08	trans-nerolidol	4	93.415	0.11	0	0	0	0.01	0.103	0.041	0	1.523	0.028	0.281	0.185	0.018	0.326	0.038	0.009	0.814	0	10.142	0.239	3.435	0.13	0	3.316	0.681	0.344	0.653	0.046	0	0.302	42.988	0	0.457	1.366	0.783	13.903	0.263	0.041	0.249	0.787	1.14	8.774
JX-AF	JX-AF09	eucalyptol	1	93.558	2.4	3.745	14.494	0.029	0	57.67	0.203	1.88	0.2	0.606	0	0.204	0.371	10.974	0.188	0	0.139	0	0.787	0.032	0.425	0.026	0	0.649	0	0.309	0.293	0	0	0.057	0.031	0.123	0.009	0.014	0.047	0	0	0	0	0.034	0.019	0
JX-AF	JX-AF10	eucalyptol	1	93.57	2.46	3.176	14.649	0.028	0	55.865	0.175	1.661	0.039	0.596	0.024	0.053	0.425	11.322	0.101	0.024	0.206	0	1.272	0.017	1.477	0	0.058	0.542	0.081	0	0.639	0.01	0	0	0.02	0.105	0.035	0.023	0	0.857	0	0	0.012	0.049	0.029	0
JX-AF	JX-AF11	eucalyptol	1	92.844	3.24	4.054	15.668	0.039	0	57.811	0.485	1.245	0.044	0.506	0	0.068	0.973	9.894	0.155	0.01	0.115	0	0.282	0.008	0.519	0.025	0	0	0.255	0.129	0.403	0.008	0	0	0.027	0.048	0.012	0	0	0.02	0	0	0	0.016	0	0.025
JX-AF	JX-AF12	Selina-6-en-4-ol	5	78.287	0.68	0.033	0.248	0	0.109	2.736	0	0.104	0.911	0.047	0.204	0	0.056	0.68	0.021	0	0.907	0	6.287	0.035	3.74	0.097	0.696	0.478	3.643	0.479	0.658	0	0	0.425	0.246	1.154	2.927	0.934	0.229	46.581	0.509	0.192	0	0.731	0.598	1.592
JX-AF	JX-AF13	other	7	97.407	0.17	0.024	0.016	0.028	0.043	0.377	0.005	0.023	0.072	0.035	0.199	0.03	0.252	2.768	0.04	0.091	12.785	0	1.903	0.029	1.571	0	0.571	0	0.463	0	72.303	0.034	0	0.036	0.255	0.205	0.105	0.158	0.032	2.671	0.032	0.034	0.045	0.053	0.038	0.081
JX-AF	JX-AF14	trans-nerolidol	4	96.14	0.3	0.063	0.043	0.042	0.169	0.376	0	0.025	0.391	0.036	0.746	0.091	0.031	0.231	0.039	0.139	0.171	0	2.916	0.09	0.891	0.031	0	0.927	0	0.039	0.318	0.027	0	0.68	60.296	0.014	0.463	1.03	2.706	0.11	0.074	0.061	0	0.779	1.211	20.884
JX-AF	JX-AF15	eucalyptol	1	93.945	2.72	3.637	14.946	0.023	0	61.786	0.303	1.297	0.056	0.434	0	0.129	0.581	8.519	0.121	0	0.047	0	0.434	0.006	0.347	0.018	0	0.16	0	0	1.026	0.009	0	0	0.01	0.029	0.017	0	0	0	0	0	0	0.01	0	0
JX-AF	JX-AF16	Selina-6-en-4-ol	5	90.113	0.2	0.024	0.01	0	0.524	0.171	0	0.016	1.59	0.022	0.046	0.017	0.046	0.241	0.125	0.08	0.749	0	7.518	0.044	3.061	0.081	0	1.249	2.983	0.354	0.469	0	0	0.255	21.85	0.625	1.712	0.453	0.133	33.629	0.189	0.056	0.19	0.471	0.285	10.845
JX-AF	JX-AF17	trans-nerolidol	4	94.5	0.29	0.071	0.161	0	0.388	1.112	0.008	0.043	0.552	0.035	0	0	0.026	0.399	0.111	0	0.234	0	1.703	0.081	1.204	0.024	0	0.988	0.175	0	0.164	0	0	0.075	69.236	0	0.225	0.432	0.227	0.639	0.063	0.08	0.11	0.586	0	15.348
JX-AF	JX-AF18	eucalyptol	1	93.762	1.74	3.449	14.963	0.02	0	59.783	0.177	1.775	0.074	0.518	0.027	0.202	0.27	8.374	0.153	0	0.091	0	0.374	0.007	0.283	0.017	0	0.33	0	0.18	1.138	0	0	0.018	0.32	0.056	0.046	0.032	0.015	0.025	0	0	0	0.025	0	1.02
JX-AF	JX-AF19	trans-nerolidol	4	96.28	0.27	0.055	0.043	0	0.266	0.674	0	0.038	1	0.044	0.199	0.274	0.055	0.348	0.03	0.008	0.534	0	14.852	0	2.435	0.148	0	2.864	0	0.293	0.546	0.052	0	0.12	57.342	0	0.269	1.273	0.029	3.08	0.044	0.028	0	0.384	0.24	8.713
JX-AF	JX-AF20	Selina-6-en-4-ol	5	84.055	0.36	0.36	0.271	0	0.682	1.995	0	0.069	0.563	0.035	0.77	0.105	0.034	0.452	0.02	0	1.053	0	7.983	0.047	2.708	0	0.3	0.753	6.585	2.57	1.287	0.037	0	0.493	0.173	1.051	3.038	0.683	0.256	46.858	0.383	0.22	0.18	0.62	0.521	0.9
JX-AF	JX-AF21	camphor	2	95.617	2.27	0.97	0.188	0.211	1.614	0.995	0.084	0.334	0.255	0.102	82.222	0.762	0.375	0.637	0	0	0.491	0	1.883	0.075	0.693	0	0	1.712	0	0.517	0	0	0	0.43	0.288	0	0	0.49	0	0	0	0	0	0.289	0	0
JX-AF	JX-AF22	eucalyptol	1	93.858	2.6	2.729	11.594	0.026	0	61.695	0.726	0.988	0.121	0.61	0	0.379	1.995	11.896	0.185	0	0.022	0	0.117	0	0.148	0	0	0.087	0.01	0	0.012	0	0	0.088	0.015	0.029	0	0.019	0.093	0.146	0	0	0	0.088	0.04	0
JX-AF	JX-AF23	trans-nerolidol	4	89.659	0.2	0.962	0.166	0.009	0.812	1.459	0.012	0.038	1.37	0.05	0.497	2.606	0.118	0.914	0.249	0.028	1.372	0	8.032	0.32	2.172	0.189	0	3.991	0	2.743	1.391	0.031	0	0.165	48.214	0	0.25	1.118	0.19	0.455	0.033	0.022	0.099	0.45	0	9.132
JX-AF	JX-AF25	Selina-6-en-4-ol	5	95.243	0.33	0	0	0	0.022	0.071	0	0	0.25	0	0.046	0	0.016	0.157	0.028	0	0.144	0	0.951	0.083	0.412	0	0.467	0.118	2.123	0.198	0.487	0	0	0.516	0.414	0.769	3.66	0.055	0.436	81.182	0.358	0	0.339	0.732	0.769	0.44
JX-AF	JX-AF26	eucalyptol	1	93.959	1.9	3.687	15.872	0.018	0	61.578	0.072	1.831	0.073	0.528	0.017	0.137	0.142	8.126	0.113	0	0.052	0	0.329	0	0.317	0.017	0	0.226	0	0.098	0.6	0	0	0	0.014	0.039	0	0.01	0.042	0	0	0	0	0.007	0.014	0
JX-AF	JX-AF27	eucalyptol	1	93.01	2.41	3.815	12.985	0.023	0	50.598	0.235	2.356	0.049	0.858	0.02	0.249	0.449	15.521	0.212	0	0.19	0	1.094	0.059	1.129	0.031	0	1.588	0	0.03	0.676	0	0	0.049	0.012	0.243	0.011	0.024	0.322	0	0	0	0.022	0.028	0.132	0
JX-AF	JX-AF28	Selina-6-en-4-ol	5	81.531	0.66	0.172	0.105	0	0.255	0.917	0	0.038	0.717	0.031	0.422	0.051	0.048	0.346	0.015	0.54	0.75	0	5.497	0.087	2.51	0	0.504	0.451	5.18	0.747	0.694	0	0.045	0.38	0.475	1.344	3.685	0.858	0.663	50.47	0.52	0.145	0	0.796	1.102	0.971
JX-AF	JX-AF29	Selina-6-en-4-ol	5	83.846	0.24	2.751	0.658	0	1.295	4.238	0.023	0.068	0.126	0.05	3.868	0.843	0.172	0.877	0.033	0.029	0.582	0	4.963	0.11	2.18	0.066	0.507	0.728	4.219	0.392	0.927	0.05	0	0.341	0.567	0.658	2.283	0.382	0.215	45.786	0	0.013	0.287	0.14	0.289	3.13
JX-AF	JX-AF30	Selina-6-en-4-ol	5	87.695	0.37	0.163	0.025	0	0.385	0.242	0	0.016	0.286	0.019	0.584	0.023	0.012	0.249	0.011	0.315	0.721	0	6.976	0.086	3.152	0.298	0.327	0.566	5.777	0.58	0.62	0.057	0	0.337	0.282	0.99	2.722	0.397	0.818	58.189	0.339	0	0	0.577	0.656	0.898
JX-AF	JX-AF31	Selina-6-en-4-ol	5	89.015	0.3	0.095	0.106	0	0.164	3.005	0.033	0	1.094	0	0.203	0.055	0.663	4.352	0.101	0	0.657	0	0.04	0	3.312	0.494	0.83	0.738	8.521	0.407	2.996	0.052	0	0.285	0.276	1.097	2.768	0.417	0	54.183	0.417	0.312	0.481	0.206	0.2	0.455
JX-AF	JX-AF32	Selina-6-en-4-ol	5	93.59	0.35	0.019	0	0	0.107	0.164	0	0.013	1.731	0	1.508	0.019	0.04	0.238	0.026	0.289	1.017	0	9.591	0.238	4.464	1.392	0.812	2.192	8.194	1.045	1.166	0.072	0	0.356	0.558	1.723	2.185	0.75	0.303	50.755	0.37	0.355	0.623	0.188	0.581	0.506
JX-AF	JX-AF33	Selina-6-en-4-ol	5	78.023	0.29	0	0	0	0.023	0.123	0	0	0.612	0	0	0	0.017	0.223	0.143	0	0.474	0	0.043	0	0.84	0.074	1.145	0	3.071	0.37	0.317	0	0	0.435	0.23	0.891	2.522	0.544	0	59.131	0.745	0.524	1.074	0	0	4.452
JX-AF	JX-AF34	eucalyptol	1	92.858	2.09	4.238	16.262	0.026	0	61.455	0.577	0.779	0.312	0.307	0	0.041	0.968	7.098	0.086	0.01	0.037	0	0.151	0	0.202	0	0	0.118	0	0.059	0.081	0	0	0	0	0.026	0	0	0.015	0	0	0	0	0.01	0	0
JX-AF	JX-AF35	linalool	3	97.084	2.03	0.135	0.065	0	0.167	0.227	0.013	0.139	93.436	0	0.073	0	0.056	0.181	0.035	0	0.15	0	0.151	0.041	0.696	0.021	0	0.84	0	0.089	0.26	0	0	0.033	0.029	0.195	0.009	0	0.024	0	0	0	0	0.019	0	0
JX-AF	JX-AF36	eucalyptol	1	92.439	1.41	4.79	16.863	0.032	0	58.224	0.578	0.706	0.035	0.257	2.286	0.242	0.766	6.275	0.096	0	0.049	0	0.371	0.009	0.39	0.018	0	0.242	0	0.042	0.076	0	0	0.026	0	0.046	0.009	0	0	0	0	0	0	0.011	0	0
JX-AF	JX-AF37	eucalyptol	1	92.824	1.03	4.424	17.22	0.039	0	59.962	0.556	0.823	0.086	0.292	0.146	0.042	0.648	6.54	0.112	0	0.061	0	0.734	0.01	0.57	0	0	0.269	0	0	0.195	0	0	0	0.018	0.055	0	0	0	0	0	0	0	0.022	0	0
JX-AF	JX-AF38	eucalyptol	1	92.463	3.03	4.267	15.907	0.036	0	60.574	0.674	0.57	0.11	0.229	0	0.037	1.033	6.996	0.081	0.012	0.043	0	0.171	0	0.3	0	0	0.084	0.019	0.056	1.028	0	0	0.034	0	0.017	0.017	0	0.088	0	0	0	0	0.045	0.035	0
JX-AF	JX-AF39	linalool	3	97.53	1.47	0.168	0.096	0	0	3.103	0	0.227	91.265	0	0.136	0.225	0.737	0	0.048	0	0.071	0	0.502	0.019	0.474	0.014	0	0.199	0	0	0.062	0	0	0	0.024	0.071	0.089	0	0	0	0	0	0	0	0	0
JX-DX	JX-DX01	trans-nerolidol	4	96.813	0.11	0.016	0.034	0	0.033	0.107	0	0	1.255	0	0.3	0.271	0.119	1.444	0.105	0.607	0.658	3.329	5.235	0.249	1.537	0.133	0	3.595	0	1.399	7.24	0.033	0	0.172	50.487	0	0.641	0.659	0.193	0.059	0.12	0.042	0.09	0.527	0	16.124
JX-DX	JX-DX02	trans-nerolidol	4	96.815	0.11	0.012	0.013	0	0.032	0.032	0	0	0.671	0	0.319	0.407	0.046	0.322	0.06	0.079	0.579	0	6.325	0.195	1.402	0.152	0	2.582	0	0.983	4.608	0.058	0	0.1	52.353	0	0.727	0.882	0.195	0.055	0.15	0.066	0.17	0.63	0	22.61
JX-DX	JX-DX03	trans-nerolidol	4	95.292	0.09	0.015	0.018	0	0.058	0.407	0	0	4.416	0	0.291	0.165	0.37	2.125	0.133	0.435	0.617	0	11.107	0.194	2.082	0.109	0	2.841	0	0.297	5.687	0	0	0.093	34.999	0.673	1.207	1.66	0.229	0.051	0.23	0.311	0.254	0.761	0	23.457
JX-DX	JX-DX04	eucalyptol	1	93.022	2.43	3.688	16.454	0.075	0	56.429	0.663	0.877	0.176	0.31	0.087	0.082	1.077	8.039	0.144	0.012	0.038	0.014	0.328	0	0.117	0	0	0.161	0	0.06	0.473	0	0	0.01	2.149	0.045	0.04	0.072	0.019	0	0.012	0	0.014	0.044	0.007	1.306
JX-DX	JX-DX05	eucalyptol	1	92.9	2.12	3.609	15.532	0.032	0	55.976	0.712	0.819	0.964	0.342	0.054	0.067	1.382	9.834	0.089	0.015	0.042	0	0.253	0.007	0.254	0	0	0.15	0	0.023	0.185	0	0	0.011	1.577	0.037	0.025	0.045	0	0	0	0	0.008	0.036	0	0.82
JX-DX	JX-DX06	trans-nerolidol	4	96.289	0.09	0.09	0.164	0	0	1.752	0.08	0.013	1.534	0	0.018	0.036	1.079	5.664	0.103	0	1.112	0	9.66	0.201	2.167	0.157	0	3.182	0	2.592	1.183	0	0	0.128	56.895	0	0.224	0.782	0.112	0.07	0.046	0.097	0.061	0.412	0	6.675
JX-DX	JX-DX07	trans-nerolidol	4	95.328	0.09	0	0	0	0	0.028	0	0	0.5	0	0.114	0.008	0.034	0.297	0.096	0.009	1.094	0	6.475	0.207	2.669	0.222	0	2.973	0	1.72	20.246	0.044	0	0.095	43.567	0	1.055	0.947	0.26	0.068	0.212	0.134	0.101	0.463	0.043	11.647
JX-DX	JX-DX08	eucalyptol	1	93.26	1.47	2.903	15.73	0.029	0	57.144	0.736	0.821	0.279	0.308	0	0.082	1.661	10.916	0.16	0	0.053	0	0.196	0	0.193	0	0	0.101	0	0.056	0.954	0	0	0.512	0.024	0	0.033	0.039	0.011	0	0	0	0	0.016	0	0.303
JX-DX	JX-DX09	trans-nerolidol	4	94.932	0.11	0.018	0	0	0	0.018	0	0	0.128	0	0.114	0.612	0.039	0.146	0.041	0.135	0.644	0	5.345	0.183	1.632	0.107	0	1.136	0	1.273	2.952	0	0.025	0.05	49.874	0	2.098	1.745	0.234	0.084	0.358	0.312	0.221	1.023	0	24.385
JX-DX	JX-DX10	eucalyptol	1	92.763	1.19	3.619	15.533	0.038	0	57.216	0.658	1.08	0.092	0.374	0.084	0.279	1.206	9.169	0.132	0	0.063	0	0.392	0.012	0.374	0	0	0.257	0	0.015	0.283	0	0	0.011	0.964	0.06	0.026	0.043	0.029	0	0	0	0.013	0.044	0.009	0.688
JX-DX	JX-DX11	eucalyptol	1	92.542	1.84	3.414	14.67	0.031	0	54.6	0.85	0.641	0.201	0.273	0	0.079	1.731	10.847	0.171	0	0.141	0	0.748	0.011	1.238	0.021	0	0.28	0	0.131	0.334	0	0	0.01	0.535	0.056	0.015	0.046	0.015	0	0	0	0.013	0.08	0	1.36
JX-DX	JX-DX12	eucalyptol	1	92.823	1.92	3.893	16.25	0.033	0	58.081	0.723	0.656	0.045	0.238	0	0.065	1.431	9.549	0.12	0.025	0.045	0	0.125	0	0.107	0	0	0.128	0	0.062	0.44	0	0	0.024	0.207	0.029	0.011	0.025	0	0	0	0	0.015	0.028	0	0.468
JX-DX	JX-DX13	eucalyptol	1	92.68	1.63	2.557	12.851	0.054	0	54.304	0.805	1	0.053	0.386	4.028	0.151	1.548	10.993	0.088	0.029	0.107	0	0.332	0.014	0.414	0.011	0	0.322	0	0.123	0.991	0	0	0	0.409	0.064	0.027	0.045	0.033	0	0	0.007	0.012	0.062	0.007	0.853
JX-DX	JX-DX14	eucalyptol	1	93.369	1.39	2.843	14.405	0.04	0	60.156	0.864	0.592	0.046	0.221	0.169	0.083	1.543	8.863	0.119	0	0.075	0	0.406	0.012	0.19	0	0	0.163	0	0.164	1.364	0	0	0.03	0.335	0.049	0.026	0.042	0.039	0	0.01	0.035	0	0.013	0.009	0.463
JX-DX	JX-DX15	eucalyptol	1	93.111	0.09	2.117	12.058	0.037	0	53.969	0.928	0.743	0.2	0.331	0	0.103	2.06	13.275	0.168	0.025	0.166	0.355	0.979	0.029	0.278	0.026	0	0.687	0	0.388	0.907	0	0	0.113	0.434	0.13	0.028	0.045	0.067	0	0.011	0	0.023	0.077	0.025	2.329
JX-DX	JX-DX16	eucalyptol	1	92.751	1.97	3.833	16.341	0.028	0	56.955	0.563	0.705	0.059	0.26	0	0.121	1.213	9.31	0.102	0.065	0.062	0	0.234	0.007	0.302	0	0	0.141	0	0.061	0.341	0	0	0	0.276	0.032	0.015	0.035	0	0	0	0	0.02	0.064	0	1.606
JX-DX	JX-DX17	eucalyptol	1	93.01	1.99	3.779	14.197	0.06	0	53.36	0.834	0.434	0.047	0.172	8.58	0.113	1.469	8.033	0.078	0.035	0.087	0	0.368	0.015	0.32	0	0	0.358	0	0.099	0.237	0	0	0	0.114	0.07	0	0	0	0	0	0	0	0.013	0	0.138
JX-DX	JX-DX18	eucalyptol	1	94.92	0.47	1.037	9.144	0.02	0	61.124	0.496	1.133	0.194	0.412	0.066	0.23	1.783	15.567	0.206	0.243	0.1	0.016	0.54	0.021	0.478	0.012	0	0.392	0	0.155	0.119	0	0	0.02	0.262	0.092	0.011	0.033	0.099	0	0	0	0.012	0.07	0.035	0.798
JX-DX	JX-DX19	eucalyptol	1	93.514	1.7	3.29	14.923	0.032	0	62.264	0.751	0.727	0.087	0.263	0.039	0.14	1.395	8.101	0.093	0	0.068	0	0.409	0.007	0.186	0	0	0.191	0	0.123	0.18	0	0	0.014	0.105	0.037	0	0	0	0	0	0	0	0	0	0.089
JX-DX	JX-DX20	linalool	3	97.355	1.09	0.105	0.054	0	0.24	0.865	0.026	0.093	90.167	0	0.122	0.083	0.275	1.37	0.061	0	0.029	0	0.46	0	0.1	0	0	0.148	0	0.053	0.08	0	0	0.015	1.332	0.035	0.023	0.074	0.016	0	0	0	0.018	0.055	0	1.456
JX-DX	JX-DX21	trans-nerolidol	4	95.199	0.15	0	0	0	0	0	0	0	0.734	0	0.125	0.022	0.024	0.179	0.08	0.013	1.082	0	4.746	0.372	1.653	0.254	0	4.268	0	2.654	6	0.043	0.042	0.17	46.43	1.044	0.983	1.319	0.262	0.11	0.236	0.109	0.19	0.744	0	21.311
JX-DX	JX-DX22	eucalyptol	1	93.52	2.04	3.206	15.301	0.035	0	56.691	0.419	1.054	0.175	0.365	0	0.055	0.854	8.37	0.099	0	0	5.07	0.115	0.013	0.07	0	0	0.336	0	0.06	0.937	0	0	0.024	0.14	0.063	0	0	0	0	0	0	0	0	0	0.068
JX-DX	JX-DX23	trans-nerolidol	4	96.733	0.11	0	0	0	0	0.024	0	0	0.143	0	0.013	0.059	0.079	0.965	0.048	0.205	0.651	0.706	3.411	0.35	2.035	0.154	0	4.528	0	0.885	0.814	0.057	0	0.219	60.321	0	0.369	0.745	0.309	0.066	0.102	0.145	0.161	0.794	0	18.375
JX-DX	JX-DX27	eucalyptol	1	93.602	1.75	2.786	15.238	0.025	0	60.626	0.509	0.984	0.093	0.343	0.059	0.058	1.09	9.725	0.102	0.015	0.195	0	0.4	0.008	0.149	0	0	0.161	0	0	0.145	0	0	0	0.079	0.035	0	0.013	0.011	0	0	0	0.01	0.017	0	0.726
JX-DX	JX-DX28	eucalyptol	1	93.837	1.66	2.312	12.501	0.028	0	59.427	0.695	1.163	0.044	0.428	0	0.14	1.68	12.577	0.151	0.107	0.053	0	0.643	0.009	0.419	0	0	0.196	0	0.037	0.417	0	0	0	0.201	0.057	0.011	0.031	0.023	0	0	0	0.007	0.05	0	0.43
JX-DX	JX-DX29	eucalyptol	1	92.739	1.65	3.59	14.64	0.037	0	58.556	0.802	0.83	0.05	0.337	0.049	0.196	1.531	10.082	0.122	0.184	0.038	0	0.491	0.007	0.363	0	0	0.177	0	0.008	0.026	0	0	0	0.112	0.039	0	0.016	0.011	0	0	0.019	0.011	0.019	0	0.396
JX-DX	JX-DX30	trans-nerolidol	4	96.683	0.19	0	0	0	0.015	0.049	0	0	0.443	0.012	0.048	0.135	0.055	0.259	0.059	0	0.81	0	7.094	0.288	1.854	0.173	0	4.22	0	1.129	9.576	0.036	0.033	0.061	53.465	0	0.468	0.699	0.24	0.035	0.157	0.095	0.124	0.439	0	14.612
JX-JX	JX-JX01	eucalyptol	1	93.526	1.02	2.868	14.759	0.026	0	62.037	0.653	0.679	0.097	0.261	0.02	0.163	1.426	8.769	0.103	0	0.019	0	0.135	0	0.053	0	0	0.074	0	0.047	0.784	0	0	0.029	0.194	0.019	0.032	0	0.015	0	0	0	0	0	0	0.264
JX-JX	JX-JX02	eucalyptol	1	92.892	1.09	3.071	14.108	0.035	0	58.896	0.965	0.527	0.095	0.211	0.073	0.153	1.99	9.978	0.096	0.108	0.09	0	0.566	0.012	0.756	0	0.015	0.275	0	0.013	0.096	0	0	0.016	0.186	0.056	0.008	0.018	0.135	0	0	0	0.01	0.036	0.045	0.253
JX-JX	JX-JX03	eucalyptol	1	92.588	0.85	3.921	14.911	0.035	0	56.745	0.783	0.744	0.071	0.323	0.04	0.127	1.671	10.43	0.101	0.071	0.082	0	0.725	0.016	0.701	0	0.014	0.37	0	0.023	0.091	0	0	0.02	0.098	0.076	0	0.018	0.119	0	0	0	0	0.05	0.042	0.17
JX-JX	JX-JX04	linalool	3	98.287	1.08	0.013	0.011	0	0.12	0.126	0.017	0.09	86.121	0	7.38	0.13	0.128	0.352	0.117	0	0.047	0.012	0.652	0	0.34	0	0	0.164	0	0.033	0.161	0	0	0	1.312	0.034	0.025	0.055	0	0	0	0	0	0.033	0	0.814
JX-JX	JX-JX05	eucalyptol	1	93.123	1.13	2.198	10.91	0.03	0	56.574	0.975	0.619	0.071	0.389	0	0.213	2.85	15.214	0.138	0.354	0.107	0	0.328	0.013	0.056	0.027	0	0.313	0	0.295	1.015	0	0	0.038	0.118	0.075	0.057	0.041	0.035	0.014	0	0	0	0.018	0	0.038
JX-JX	JX-JX11	mix	6	81.315	0.05	0	0	0	0	0.062	0	0	0	0	0.258	0	1.616	0.031	0.078	0	0.611	0.289	0.703	0.686	1.279	0.27	0	3.861	0	0.577	23.106	0	0.383	2.324	1.303	3.056	9.423	4.433	13.037	1.626	0	1.206	1.872	1.828	4.51	2.887
JX-JX	JX-JX12	mix	6	80.706	0.08	0	0	0	0	0	0	0	0	0	0	0	0	0	0	0	0	0	0	0	0	0	0	0	0	0	0	0	0	0	42.103	0	0	0	0	0	0	0	0	0	0	38.603
JX-JX	JX-JX20	camphor	2	97.119	0.45	0.941	0	0.213	1.903	0.142	0.138	0.276	0.171	0	84.951	0.278	0.286	0.513	0	0	0.155	0	3.039	0	1.073	0	0	1.122	0.139	0.495	0	0	0	0.489	0.189	0	0	0.415	0	0	0	0	0	0.191	0	0
JX-JX	JX-JX28	linalool	3	96.541	1.66	0.099	0.07	0	0.163	0.895	0.02	0.162	90.313	0	0.116	0	0.403	1.836	0.059	0	0.074	0.029	0.43	0.025	0.318	0.011	0	0.34	0	0.027	0.522	0	0	0.065	0.101	0.099	0.129	0.073	0.04	0	0	0	0	0.05	0.013	0.059
JX-JX	JX-JX29	camphor	2	96.809	0.64	1.249	0.248	0.253	1.794	1.169	0.107	0.312	0	0.104	77.635	0.615	0.298	0.688	0	0	0.4	0	2.284	0	0.708	0	0	1.474	1.578	5.345	0	0	0	0.296	0.252	0	0	0	0	0	0	0	0	0	0	0
JX-JX	JX-JX30	eucalyptol	1	94.146	1.7	2.181	12.827	0.023	0	62.274	0.688	0.961	0.151	0.411	0	0.077	1.824	11.669	0.133	0	0.033	0.032	0.193	0	0.096	0	0	0.144	0	0.059	0.106	0	0	0.032	0.066	0.033	0.009	0.022	0.034	0.022	0	0	0	0	0.008	0.038
JX-NC	JX-NC01	trans-nerolidol	4	96.905	0.15	0	0	0	0	0.013	0	0	0.436	0.023	0.022	0.122	0.061	0.44	0.033	0.412	1.033	0	8.286	0.264	1.052	0.168	0	4.013	0	1.548	1.138	0.064	0.106	0.255	65.7	0.035	0.523	1.782	0.052	0.091	0.071	0.242	0.09	0.592	0	8.238
JX-NC	JX-NC02	trans-nerolidol	4	96.885	0.13	0	0	0	0	0.009	0	0	0.024	0	0.012	0.092	0.04	0.48	0.036	0.018	0.357	0	2.538	0.206	1.762	0.072	0	2.342	0	0.116	0.426	0.034	0.07	0.082	65.619	0.08	0.436	1.709	0.25	0.042	0.118	0.104	0.148	1.051	0	18.612
JX-NC	JX-NC03	camphor	2	96.514	0.77	0.647	0	0.228	1.343	0.972	0	0.367	0.318	0	77.47	0.409	0.375	0.993	0	1.047	0.445	0	3.031	0	1.85	0.217	0	2.289	1.009	2.032	0	0	0	0.645	0.408	0	0	0.228	0	0	0	0	0.191	0	0	0
JX-NC	JX-NC04	camphor	2	97.286	1.11	0.627	0.177	0.227	1.338	1.073	0.107	0.285	0.151	0.115	79.136	0.722	0.311	0.786	0	0	0.379	0	5.065	0.081	2.469	0.137	0	2.292	0.47	0.58	0	0	0	0	0.403	0	0	0.162	0	0	0	0	0.193	0	0	0
JX-NC	JX-NC05	trans-nerolidol	4	96.764	0.09	0	0	0	0	0.033	0	0	0.803	0	0	0.241	0.04	0.26	0.039	0	0.514	0	3.481	0.199	1.39	0.042	0	2.456	0	0.13	7.445	0	0.032	0.315	65.218	0	1.796	1.164	1.315	0.034	0.326	0.07	0.129	0.496	0.478	8.318
JX-NC	JX-NC06	trans-nerolidol	4	96.379	0.16	0	0	0	0	0.021	0	0	0.741	0	0.025	0.161	0.04	0.275	0.156	0.422	0.517	0.165	4.374	0.259	1.54	0.098	0	3.235	0	0.12	0.256	0.04	0.104	0.216	67.316	0.036	0.365	1.87	0.036	0.026	0.083	0.095	0.149	0.631	0	13.007
JX-NC	JX-NC07	eucalyptol	1	92.169	1.94	3.801	14.775	0.035	0	54.036	0.744	0.975	0.361	0.416	0	0.179	1.471	11.176	0.067	0.087	0.157	0	0.699	0.025	0.238	0.025	0	0.453	0	0.397	0.321	0	0	0.102	0.394	0.092	0.03	0.04	0.175	0	0.013	0	0.017	0.078	0.069	0.721
JX-NC	JX-NC08	linalool	3	98.076	1.34	0	0	0	0.238	0	0	0.108	95.13	0	0	0.04	0.043	0.191	0.138	0	0.041	0.019	0.421	0	0.198	0.166	0	0	0	0.085	0.071	0	0	0.014	0.788	0.038	0.012	0.036	0	0	0	0	0	0	0	0.299
JX-NC	JX-NC09	trans-nerolidol	4	96.927	0.13	0	0	0	0	0	0	0	0.792	0	0.044	0.111	0.044	0.426	0.112	0.694	0.833	0	4.92	0.226	1.532	0.075	0	3.359	0	1.384	6.829	0	0	0.267	57.175	0.893	1.253	1.754	0.913	0	0.22	0.102	0.211	0.737	0.317	11.704
JX-NC	JX-NC11	trans-nerolidol	4	96.749	0.15	0	0	0	0	0	0	0	0.537	0	0.206	0.473	0.021	0.134	0.021	0.029	0.531	0.208	3.155	0.256	2.371	0.067	0	3.331	0	0.231	5.72	0.038	0	0.18	55.454	0	0.848	0.687	0.291	0.052	0.179	0.134	0.202	0.795	0	20.598
JX-NC	JX-NC12	trans-nerolidol	4	96.818	0.13	0	0	0	0	0	0	0	0.306	0	0.478	0.046	0.019	0.08	0.14	0.556	0.512	0.715	6.493	0.194	3.505	0.153	0	2.675	0	0.212	0.741	0.061	0	0.123	67.609	0	0.318	0.953	0.069	0.044	0.061	0.119	0.116	0.44	0	10.08
JX-NC	JX-NC13	trans-nerolidol	4	94.76	0.26	0.105	0.05	0	0.443	0.983	0.04	0.011	2.077	0	0.457	1.927	0.166	0.658	0.051	0.05	0.56	1.183	4.17	0.275	1.834	0.091	0	4.05	1.977	0.264	4.643	0	0	0.14	53.887	0	0.692	0.793	0.197	0.039	0.131	0.068	0.142	0.559	0	12.047
JX-NC	JX-NC14	eucalyptol	1	92.823	1.4	2.507	12.603	0.031	0	55.192	0.876	1.153	0.093	0.511	0	0.352	2.108	14.564	0.146	0.028	0.098	0.086	0.601	0.016	0.451	0.01	0	0.413	0	0.121	0.337	0	0	0.022	0.193	0.083	0.019	0.038	0.024	0	0	0	0	0.018	0	0.129
JX-NC	JX-NC15	eucalyptol	1	92.58	1.54	4.296	16.606	0.031	0	57.783	0.664	0.925	0.254	0.362	0.023	0.144	1.202	8.835	0.099	0.012	0.028	0	0.154	0	0.164	0	0	0.095	0	0	0.684	0	0	0.012	0.088	0.021	0.024	0	0	0	0	0	0	0.009	0	0.065
JX-NC	JX-NC16	trans-nerolidol	4	95.886	0.23	0.034	0.047	0	0.599	0.246	0.014	0.014	4.013	0	2.469	0.688	0.121	0.569	0.09	1.995	0.613	0.316	4.108	0.213	2.298	0.064	0	3.058	0	0.199	5.515	0	0.031	0.11	54.909	0	0.993	0.923	0.151	0.033	0.185	0.062	0.118	0.56	0	10.528
JX-NC	JX-NC17	eucalyptol	1	93.096	1.54	2.653	13.386	0.027	0	56.807	0.734	1.229	0.185	0.56	0	0.123	1.72	12.983	0.12	0.117	0.126	0	0.409	0.016	0.253	0.017	0	0.338	0	0.331	0.544	0	0	0.085	0.036	0.072	0.022	0.033	0.086	0	0	0	0	0.048	0.026	0.01
JX-NC	JX-NC18	trans-nerolidol	4	88.44	0.17	2.519	0.196	0	2.058	1.194	0.048	0.017	3.072	0	1.076	3.923	0.189	0.897	0.03	0.112	0.501	1.181	3.141	0.13	0.378	0.05	0	1.557	9.26	0	0.721	0	0	0.222	46.552	0	0.203	0.674	0.098	0.041	0.046	0.072	0.055	0.496	0	7.731
JX-NC	JX-NC19	eucalyptol	1	93.177	1.83	2.703	12.409	0.03	0	57.441	0.829	0.798	0.325	0.389	0	0.155	1.957	11.757	0.124	0.119	0.111	0	1.585	0.012	0.363	0	0	0.322	0	0.179	0.275	0	0	0.04	0.232	0.068	0.039	0.091	0	0	0	0	0.024	0.053	0	0.747
JX-NC	JX-NC20	camphor	2	96.775	0.77	0.705	0.171	0.209	1.408	1.032	0.112	0.28	0.124	0	75.915	0.365	0.302	0.735	0	0.545	0.389	0	5.043	0	1.168	0	0	2.116	0.983	4.231	0	0	0	0.462	0.367	0	0	0	0	0	0	0	0.113	0	0	0
JX-NC	JX-NC21	camphor	2	96.048	1.22	1.239	0.126	0.307	1.97	0.237	0.122	0.253	0.098	0.084	80.135	0.253	0.183	0.546	0	0.546	0.37	0	3.07	0	1.109	0.097	0	1.167	1.502	1.421	0	0	0	0.326	0.206	0	0	0.362	0	0	0	0	0.126	0.193	0	0
JX-NC	JX-NC22	eucalyptol	1	93.022	1.75	3.221	15.322	0.024	0	57.684	0.542	1.216	0.668	0.465	0.018	0.362	1.159	10.62	0.106	0	0.077	0	0.362	0	0.163	0	0	0.151	0	0.158	0.516	0	0	0	0.083	0.035	0.017	0	0.018	0	0	0	0	0	0	0.035
JX-NC	JX-NC23	other	7	98.298	0.36	0	0.121	0	0.177	3.36	0.086	0.049	0.187	0.034	0.163	0.097	0.364	1.144	0.025	0.052	0	12.274	1.796	0.019	0.544	0.086	0	0.494	74.475	0	0	0	0	0.021	1.529	0.091	0.169	0.152	0.123	0.022	0	0	0.012	0.087	0.039	0.506
JX-NC	JX-NC24	camphor	2	96.338	1.44	1.18	0.238	0.224	1.777	1.028	0.105	0.241	0.118	0.099	76.921	0.373	0.32	0.648	0	1.131	0.576	0	2.432	0.103	2.341	0.115	0	1.889	1.255	0.812	0	0	0	0.829	0.334	0	0	0.676	0	0	0	0	0.266	0.307	0	0
JX-NC	JX-NC25	eucalyptol	1	92.565	1.94	4.184	14.687	0.037	0	57.953	0.859	0.735	0.162	0.307	0.027	0.293	1.767	9.803	0.139	0	0.077	0	0.608	0.009	0.269	0	0	0.212	0	0.116	0.144	0	0	0	0.047	0.043	0	0.016	0.017	0	0	0	0	0	0	0.054
JX-NC	JX-NC26	trans-nerolidol	4	94.242	0.19	0.042	0.048	0.011	0.111	1.116	0.036	0.03	4.956	0	0.154	0.796	0.234	1.469	0.159	0.05	0.77	0.239	5.683	0.181	1.902	0.105	2.318	0	0	1.295	5.494	0	0.072	0.387	53.967	0	1.073	0.907	0.697	0.137	0.054	0.056	0.115	0.458	0.268	8.852
JX-NC	JX-NC27	trans-nerolidol	4	98.885	0.12	0	0	0	0	0	0	0	0.255	0	0	0	0	0	0	0	0.33	0	1.742	0	0.589	0	1.334	0	0	0.817	0	0	0	0.316	76.831	0.468	0.381	0.95	0.832	0	0	0	0.255	0.49	0.266	13.029
JX-NC	JX-NC28	eucalyptol	1	92.963	1.35	2.825	13.408	0.033	0	55.53	0.676	1.195	0.136	0.515	0	0.236	1.653	13.043	0.119	0.009	0.217	0	0.85	0.026	0.275	0.023	0.525	0	0	0.501	0.607	0	0	0.184	0.073	0.118	0.014	0.027	0.039	0	0	0	0	0.076	0.014	0.016
JX-NC	JX-NC29	trans-nerolidol	4	97.269	0.25	0	0	0	0.011	0.029	0	0	0.976	0	0.49	0.015	0.063	0.255	0.025	0.012	0.566	0.378	9.956	0	2.867	0.143	3.481	0	0	0.214	1.737	0.049	0.074	0.207	61.298	0	0.302	0.806	1.051	0.013	0.037	0.052	0.071	0.486	0.355	11.25
JX-NC	JX-NC30	trans-nerolidol	4	97.092	0.09	0	0	0	0	0	0	0	0.086	0	0.489	0.136	0.022	0.124	0.034	0.612	0.758	0	4.123	0.171	2.77	0.131	2.608	0	0	0.949	7.642	0	0	0.24	57.812	0.628	1.144	0.885	1.243	0.049	0.194	0	0.13	0.634	0.469	13.009
JX-RJ	JX-RJ01	camphor	2	95.232	1.26	2.499	0.386	0.436	2.548	1.177	0.12	0.36	0.532	0.125	76.346	0.83	0.454	0.944	0	0	0.317	0	1.815	0	3.298	0.101	0	1.39	0	1.053	0	0	0	0	0.255	0	0	0	0	0	0	0	0.246	0	0	0
JX-RJ	JX-RJ02	Selina-6-en-4-ol	5	77.387	0.39	0	0	0	0	0	0	0	0.026	0	0.589	0	0	0.097	0.051	0	0.217	0.205	1.383	0.086	0.7	3.278	1.882	0.196	2.583	0.992	0.527	0	0.072	0.77	0.328	2.04	5.19	4.884	0.589	47.16	0.065	0.348	1.243	0.926	0.362	0.598
JX-RJ	JX-RJ04	camphor	2	94.712	0.7	2.52	0.186	0.391	2.722	0.196	0	0.347	0	0	77.38	0.535	0.266	0.644	0	0	0.47	0	2.526	0	2.668	0.124	0	0.522	1.581	1.256	0	0	0	0.16	0	0	0	0	0	0	0	0	0.218	0	0	0
JX-RJ	JX-RJ05	camphor	2	95.179	1.24	2.332	0.204	0.215	2.33	0.486	0.112	0.316	0.371	0.105	76.035	0.655	0.283	0.668	0	0.344	0.752	0	0.867	0.083	1.802	0.174	0	0.934	3.257	1.937	0	0	0	0.136	0.156	0	0	0.268	0	0	0	0	0.194	0.163	0	0
JX-RJ	JX-RJ06	camphor	2	93.871	0.73	1.977	0.178	0.383	1.943	1.165	0.491	0.497	0	0.079	80.785	0.704	0.426	0.724	0.062	0.654	0.115	0.034	0.427	0	0.966	0	0	0.704	0	0.252	0.698	0	0	0	0	0	0	0.182	0.181	0.049	0	0	0	0.153	0.042	0
JX-RJ	JX-RJ07	linalool	3	97.941	1.67	0	0.011	0	0.087	0.029	0.01	0.139	93.594	0	0.545	0	0.065	0.192	0.055	0	0	0.606	1.017	0	0.276	0	0	0.196	0	0.342	0.197	0	0	0.119	0.067	0.053	0.025	0.153	0.018	0.01	0	0	0	0.065	0	0.07
JX-RJ	JX-RJ08	camphor	2	96.286	1.23	1.592	0.13	0.261	2.085	0.244	0.099	0.308	0	0.103	78.874	0.489	0.273	0.645	0	0	0.576	0	2.699	0	3.426	0.171	0	0.592	1.919	1.341	0	0	0	0.185	0	0	0	0	0	0	0	0	0.274	0	0	0
JX-RJ	JX-RJ09	camphor	2	95.392	1.05	2.253	0.191	0.287	2.409	0.34	0.142	0.317	0	0	77.585	0.426	0.297	0.608	0	0	0.647	0	2.556	0	0.797	0	0	0.49	3.478	2.205	0	0	0	0.236	0	0	0	0	0	0	0	0	0.128	0	0	0
JX-RJ	JX-RJ10	mix	6	82.763	0.3	0	0	0	0.143	0	0	0	0.528	0	19.463	0	0.217	0.703	0.193	0.092	0.502	0.21	3.53	0	1.577	4.012	2.027	0.538	2.863	1.659	1.454	0	0	0.658	0.328	1.924	4.689	4.078	0.453	27.931	0	0.457	0.726	0.761	0.292	0.755
JX-RJ	JX-RJ11	camphor	2	94.199	1.16	2.686	0.191	0.45	2.893	0.195	0.17	0.284	0.496	0.091	76.317	0.421	0.229	0.537	0	0.133	0.551	0	1.493	0	1.194	0.109	0	0.873	2.078	2.485	0	0	0	0.088	0.135	0	0	0	0	0	0	0	0.1	0	0	0
JX-RJ	JX-RJ12	Selina-6-en-4-ol	5	81.428	0.36	0	0	0	0	0	0	0	0.036	0	0.65	0	0.035	0.327	0.049	0	0.543	0.27	2.654	0.1	1.283	0.998	2.12	0.4	4.073	1.077	0.613	0	0.038	0.624	0.759	1.643	3.759	2.657	0.435	50.421	0	0.935	1.368	1.058	0.501	2.002
JX-RJ	JX-RJ13	Selina-6-en-4-ol	5	87.76	0.48	0	0	0	0.019	0.023	0	0	0.081	0	3.678	0	0.088	0.379	0.024	0	0.899	0	4.29	0.156	1.982	3.184	1.495	0.991	6.709	1.197	0.764	0	0	0.518	0.548	1.789	2.821	2.655	0.364	49.881	0	0.575	0.765	0.832	0.301	0.752
JX-RJ	JX-RJ14	linalool	3	98.431	1.55	0	0	0	0.052	0.074	0.007	0.126	91.678	0	2.869	0.026	0.083	0.242	0.045	0	0	0.541	1.066	0.012	0.303	0	0	0.208	0	0.358	0.203	0	0	0.117	0.045	0.061	0.025	0.168	0.022	0.009	0.014	0	0	0.07	0	0.007
JX-RJ	JX-RJ15	camphor	2	95.353	1.17	2.632	0.188	0.319	2.173	0.251	0	0.337	0	0	77.854	0.475	0.282	0.69	0	0	0.51	0	2.559	0	3.029	0.128	0	0.561	1.662	1.254	0	0	0	0.182	0	0	0	0	0	0	0	0	0.267	0	0	0
JX-RJ	JX-RJ16	linalool	3	97.765	2.24	0	0	0	0.131	0.056	0.01	0.138	89.025	0	4.201	0.051	0.081	0.231	0.041	0.03	0.238	0	1.092	0.032	0.604	0.025	0	0.607	0	0.386	0.232	0	0	0.034	0.067	0.136	0.014	0.145	0.018	0.08	0	0	0	0.06	0	0
JX-RJ	JX-RJ17	camphor	2	94.155	0.92	3.19	0.234	0.407	2.922	0.251	0.142	0.29	0	0.093	76.114	0.557	0.251	0.566	0	0	0.554	0	2.061	0	0.691	0.1	0	0.398	3.113	1.999	0	0	0	0.222	0	0	0	0	0	0	0	0	0	0	0	0
JX-RJ	JX-RJ18	Selina-6-en-4-ol	5	89.78	0.44	0	0	0	0	0	0	0.019	1.075	0	5.153	0.095	0.079	0.313	0.157	0.02	0.933	0	5.376	0.13	2.866	1.426	1.338	1.123	5.989	1.206	0.777	0.081	0	0.694	0.611	1.492	2.334	1.156	0.481	52.886	0.402	0.387	0.604	0.256	0	0.321
JX-RJ	JX-RJ19	trans-nerolidol	4	92.666	0.11	0	0	0	0	0	0	0	0.444	0.014	4.376	0.111	0.079	0.355	0.051	0.023	0.343	0.174	1.467	0.037	0.464	0.049	0.375	0.288	0.144	1.19	0.659	0	0	0.21	53	0.071	2.02	1.814	0.267	4.985	0.22	0.408	0	1.238	0	17.79
JX-RJ	JX-RJ20	linalool	3	96.768	0.94	0.069	0.726	0.02	0	11.629	0.145	0.332	61.771	0	7.544	0.148	0.936	4.893	0.077	0.134	0.177	0.159	1.046	0.034	0.93	0.037	0	0.591	0	0.225	3.795	0	0	0.022	0.349	0.137	0.387	0.151	0.07	0.074	0	0.009	0	0.07	0	0.081
JX-RJ	JX-RJ21	camphor	2	95.679	1.08	1.964	0.171	0.312	2.245	0.35	0.131	0.306	0.32	0.104	79.102	0.548	0.278	0.62	0	0	0.566	0	1.872	0	1.125	0.106	0	0.965	2.635	1.481	0	0	0	0.191	0.158	0	0	0	0	0	0	0	0.129	0	0	0
JX-RJ	JX-RJ22	trans-nerolidol	4	96.217	0.25	0.011	0	0	0.104	0.125	0.02	0.024	0.014	0.016	2.428	0.792	0.118	0.467	0.029	0.031	1.159	0	8.711	0.388	7.169	0.23	0	5.85	0	0.297	0.864	0.05	0.089	0.123	56.918	0	0.203	0.689	0.311	0.051	0.058	0.055	0.078	0.579	0.095	8.071
JX-RJ	JX-RJ23	trans-nerolidol	4	95.76	0.27	0	0.01	0	0	0.891	0.025	0.082	20.241	0.042	3.203	0.084	0.899	4.833	0.13	0	0.432	0.425	3.207	0.088	1.174	0.102	0	1.452	0	0.882	4.468	0.025	0	0.096	30.455	0.042	1.199	1.086	0.231	0.024	0.249	0.069	0.247	0.679	0.064	18.624
JX-RJ	JX-RJ24	Selina-6-en-4-ol	5	92.875	0.53	0	0	0	0	0	0	0	0.543	0	0.553	0.019	0.056	0.468	0.093	0	0.818	0	3.693	0.111	2.298	0.839	1.144	0.991	5.164	1.024	0.62	0	0	0.636	0.677	1.167	2.02	0.924	0.466	61.45	0	0.424	0.68	0.327	0.684	4.986
JX-RJ	JX-RJ25	camphor	2	96.094	0.68	2.239	0.194	0.212	1.679	0.592	5.014	0.342	0	0	75.114	0.806	0.236	0.79	0	0	0.446	0	1.506	0	0.516	0	0	0.923	1.747	3.554	0	0	0	0	0.184	0	0	0	0	0	0	0	0	0	0	0
JX-RJ	JX-RJ26	linalool	3	97.462	1.1	0	0	0	0.076	0.041	0	0.117	91.986	0	0.292	0	0.103	0.209	0.039	0.01	0.182	0	1.376	0.019	0.791	0.042	0.018	0.313	0.102	0.397	0.324	0	0	0.056	0.06	0.087	0.05	0.138	0.019	0.48	0	0	0.036	0.037	0.062	0
JX-RJ	JX-RJ27	trans-nerolidol	4	97.131	0.22	0	0	0	0	0.016	0	0	0.382	0	0.137	0.087	0.031	0.214	0.017	0	0.641	0	2.922	0.173	1.217	0.109	0	2.278	0	1.86	1.307	0	0.025	0.213	65.146	0.022	0.308	1.645	0.202	0.091	0.107	0.11	0.126	0.889	0	16.856
JX-RJ	JX-RJ28	trans-nerolidol	4	94.964	0.16	0	0.027	0	0	1.517	0.036	0.052	11.226	0	0.621	0.062	1.393	6.654	0.131	0	0.429	0.419	2.473	0.08	1.075	0.102	0	1.083	0	0.991	4.527	0	0.013	0.088	36.098	0.054	1.361	1.39	0.221	0	0.306	0.086	0.193	0.803	0	21.453
JX-RJ	JX-RJ29	trans-nerolidol	4	96.657	0.09	0	0	0	0	0	0	0	0.558	0	7.075	1.228	0.165	0.702	0.226	0.427	1.256	0	4.57	0.287	1.16	0.205	0	4.149	0	3.22	7.263	0	0.014	0.127	49.949	0.917	1.033	0.662	0.189	0.128	0.213	0.075	0.074	0.519	0.074	10.192
JX-RJ	JX-RJ3	linalool	3	94.076	1.44	0	0	0	0.071	0.018	0	0.159	90.716	0	0.065	0.009	0.05	0.217	0.07	0	0.101	0	0.296	0.175	0.362	0.068	0.04	0.161	0.324	0.13	0.166	0	0	0.099	0.034	0.087	0.186	0.102	0.048	0.038	0.081	0	0.011	0.148	0.033	0.011
JX-RJ	JX-RJ30	camphor	2	94.542	0.29	2.901	0.353	0.435	2.826	0.876	0.147	0.339	0	0	76.068	1.113	0.257	0.656	0	0	0.629	0	0.853	0	0.664	0	0	1.009	2.826	2.417	0	0	0	0	0.173	0	0	0	0	0	0	0	0	0	0	0
JX-WY	JX-WY01	linalool	3	96.629	0.96	0.169	0.11	0	0.225	0.748	0.021	0.132	92.009	0	0.171	0	0.188	0.707	0.029	0	0.055	0	0.85	0.018	0.363	0	0	0.27	0	0	0.12	0	0	0.043	0.095	0.065	0.021	0.085	0.014	0	0	0	0.02	0.018	0	0.083
JX-WY	JX-WY02	trans-nerolidol	4	96.892	0.06	0	0	0	0	0	0	0	0.283	0.034	0.141	0.023	0.017	0.124	0.033	0.047	0.451	0	7.512	0.142	1.919	0.07	0	2.087	0	0.688	1.5	0	0	0.07	54.834	0	0.33	1.136	0.069	0.127	0	0.058	0.184	0.758	0	24.255
JX-WY	JX-WY03	camphor	2	95.629	0.13	1.953	0.446	0.364	1.926	1.778	0.116	0.301	1.021	0.109	70.21	0.329	0.278	0.771	0	0	0.56	0	4.428	0	0.64	0	0	1.743	2.009	5.902	0	0	0	0.291	0.318	0	0.136	0	0	0	0	0	0	0	0	0
JX-WY	JX-WY04	linalool	3	97.408	1.7	0	0	0	0.057	0.111	0	0.102	92.305	0.012	0.066	0	0.044	0.265	0.036	0	0.082	0.015	0.612	0.019	0.232	0	0	0.325	0.038	0.115	0.952	0	0	0	0.123	0.081	0.038	0.023	0	0.863	0	0	0.019	0.031	0	0.842
JX-WY	JX-WY06	linalool	3	96.758	1.43	0	0.017	0	0.117	0.06	0.01	0.156	87.602	0	0.061	0	0.093	0.241	0.037	0	0.119	0	0.696	0.018	0.352	0.026	0.078	0.196	0.561	0.227	0.139	0	0	0.016	0.136	0.093	0.149	0.068	0	4.777	0	0	0.047	0.03	0	0.636
JX-WY	JX-WY07	eucalyptol	1	93.25	1.43	2.349	12.78	0.055	0	54.739	0.897	0.439	0.086	0.203	0.271	0.151	2.234	13.901	0.283	0	0.094	0	0.354	0.014	0.217	0.027	0	0.291	0.102	0.143	2.301	0	0	0.017	0.068	0.071	0.038	0.043	0.13	0.778	0	0	0.029	0.015	0.077	0.053
JX-WY	JX-WY08	eucalyptol	1	93.205	1.65	2.326	12.12	0.043	0	58.17	0.921	0.341	0.058	0.164	0.398	0.23	2.145	13.052	0.239	0	0.276	0	0.435	0.028	0.314	0.023	0	0.576	0	0.676	0.361	0	0	0.009	0.09	0.122	0	0	0	0.018	0	0	0	0.035	0	0.035
JX-WY	JX-WY09	Selina-6-en-4-ol	5	93.275	0.21	0	0.024	0	0.02	0.42	0	0	0.392	0	0.462	0.017	0.219	1.176	0.025	0	0.583	0	3.148	0.094	1.718	1.608	1.276	0.635	6.506	1.089	2.17	0.051	0	0.348	0.421	1.153	3.27	0.942	0.312	62.86	0	0	1.028	0	0.642	0.666
JX-WY	JX-WY10	eucalyptol	1	92.454	0.83	1.188	6.254	0.028	0	35.467	0.632	0.268	1.346	0.212	0.224	0.386	1.736	11.347	0.202	0.035	0.493	0	1.601	0.051	0.957	0.249	0.279	0.837	2.248	0.858	0.754	0.015	0	0.161	0.199	0.469	0.677	0.132	0.141	22.468	0	0	0.262	0	0.128	0.15
JX-WY	JX-WY11	eucalyptol	1	92.903	1.66	3.346	14.227	0.041	0	57.339	0.939	0.495	0.162	0.228	0	0.058	1.816	10.608	0.111	0.014	0.097	0.078	0.628	0.012	0.362	0	0	0.293	0	0.205	0.823	0	0	0.035	0.095	0.059	0.013	0	0.037	0	0	0	0	0.018	0	0.764
JX-WY	JX-WY12	linalool	3	96.719	2.12	0	0.014	0	0.078	0.441	0.01	0.12	92.338	0	0.083	0	0.229	1.364	0.039	0	0.12	0	0.414	0.018	0.327	0	0	0.313	0	0.211	0.183	0	0	0	0.086	0.075	0	0.024	0	0	0	0	0	0.023	0	0.209
JX-WY	JX-WY13	trans-nerolidol	4	96.187	0.1	0	0	0	0	0.026	0	0	0.049	0	0	0.067	0.117	0.822	0.025	0	0.492	0	2.057	0.173	2.008	0.052	0	1.478	0	0.116	3.093	0	0	0	56.606	0.557	1.637	0.963	0.136	2.811	0	0.153	0.115	0.802	0.117	21.715
JX-WY	JX-WY14	camphor	2	95.706	0.17	1.665	0.417	0.281	1.823	1.904	0.113	0.312	0.323	0.109	75.964	0.422	0.347	0.827	0	0.576	0.327	0	2.434	0	0.579	0	0	1.11	1.042	4.46	0	0	0	0.295	0.223	0	0.153	0	0	0	0	0	0	0	0	0
JX-WY	JX-WY15	trans-nerolidol	4	96.622	0.08	0	0	0	0	0	0	0	1.095	0.045	0.405	0	0.369	0.241	0.053	0	0.806	0	5.701	0.234	3.861	0.069	0	3.635	0	0.659	9.714	0	0	0	45.257	0.907	0.608	0.922	0.14	0	0	0	0.796	0	0	21.105
JX-WY	JX-WY16	eucalyptol	1	93.184	1.04	2.551	13.581	0.045	0	59.009	0.969	0.428	0.628	0.194	0	0.057	1.945	11.093	0.085	0.024	0.052	0	0.339	0.009	0.142	0.014	0	0.223	0	0.081	1.272	0	0	0.016	0.064	0.044	0.016	0.032	0.022	0	0	0	0	0	0	0.249
JX-WY	JX-WY17	eucalyptol	1	92.759	2	3.726	15.205	0.032	0.039	58.382	0.822	0.495	0.043	0.182	0	0.067	1.846	10.369	0.151	0	0.042	0	0.126	0	0.16	0	0	0.114	0	0.051	0.548	0	0	0.025	0.067	0.026	0.019	0.029	0.082	0.015	0	0	0	0	0.015	0.081
JX-WY	JX-WY18	eucalyptol	1	92.857	2.59	3.134	15.035	0.058	0	59.176	0.792	0.594	0.112	0.228	0.015	0.069	1.428	8.935	0.118	0	0.07	0	0.408	0.009	0.233	0.017	0	0.186	0	0.097	0.233	0	0	0.022	0.092	0.036	0.014	0.029	0.017	0	0	0	0	0	0.072	1.628
JX-WY	JX-WY19	eucalyptol	1	93.009	1.37	3.273	14.263	0.04	0	58.701	1.018	0.471	0.038	0.183	0	0.071	2.222	10.493	0.13	0	0.104	0	0.545	0.011	0.487	0	0	0.221	0	0.163	0.248	0	0	0	0.065	0.05	0	0.025	0	0	0	0	0	0	0	0.187
JX-WY	JX-WY20	other	7	92.76	0.05	0	0	0	0	0	0	0	1.022	0	1.149	0	0	0.538	0	0	0	0	3.534	0	1.705	0	0	0	60.538	0	0	0	0	0	0	0	24.274	0	0	0	0	0	0	0	0	0
JX-WY	JX-WY21	eucalyptol	1	92.568	1.11	2.25	11.715	0.031	0	54.249	0.925	0.552	0.083	0.249	0.099	0.089	2.295	13.442	0.165	0	0.111	0	0.894	0.011	0.28	0	0	0.233	0	0.263	1.558	0	0	0.059	0.164	0.052	0.059	0.082	0.018	0.013	0	0	0	0.078	0	2.549
JX-WY	JX-WY22	eucalyptol	1	93.404	1.12	2.46	12.958	0.032	0	60.978	0.785	0.685	0.216	0.296	0.058	0.211	1.634	10.744	0.129	0	0.07	0	0.485	0.007	0.191	0	0	0.205	0	0.147	0.185	0	0	0.019	0.109	0.041	0.009	0.031	0.016	0	0	0	0.008	0.012	0	0.683
JX-WY	JX-WY23	eucalyptol	1	93.425	1.91	2.184	12.507	0.035	0	58.88	0.847	0.54	0.361	0.249	0.022	0.086	2.175	12.597	0.154	0	0.174	0	0.659	0.023	0.48	0	0	0.488	0	0.159	0.406	0	0	0.047	0.071	0.099	0.011	0.026	0.032	0	0	0	0	0.048	0.01	0.055
JX-WY	JX-WY24	eucalyptol	1	92.481	1.6	3.964	15.64	0.03	0	58.032	0.7	0.657	0.429	0.259	0	0.11	1.452	9.44	0.103	0.046	0.042	0.052	0.407	0.007	0.21	0	0	0.131	0	0.06	0.159	0	0	0.031	0.107	0.031	0.008	0.026	0.019	0	0	0	0	0.033	0	0.296
JX-WY	JX-WY25	eucalyptol	1	90.81	1.49	2.925	13.497	0.039	0	55.677	0.816	0.878	2.5	0.268	0.036	0	1.667	9.558	0.133	0.116	0.064	0	0.47	0.007	0.293	0.01	0	0.128	0	0.108	1.212	0.011	0	0.036	0.061	0.032	0.03	0.043	0.02	0.021	0	0.021	0	0.035	0	0.098
JX-WY	JX-WY26	trans-nerolidol	4	95.39	0.07	0.031	0	0	0.151	0.336	0	0	0.783	0	3.81	0.453	0.098	0.289	0.041	0	0.386	0	5.247	0.141	1.083	0.07	0	1.893	0	0.42	12.234	0	0	0.207	41.315	0.529	1.207	1.334	1.315	0.166	0	0.15	0.174	0.698	0.45	20.379
JX-WY	JX-WY27	eucalyptol	1	93.569	1.67	2.962	15.113	0.031	0	60.391	0.68	0.708	0.303	0.262	0.04	0.07	1.411	9.791	0.13	0	0.051	0.011	0.464	0.009	0.409	0	0	0.19	0	0	0.212	0	0	0	0.088	0.042	0	0	0.014	0	0	0	0	0.023	0	0.164
JX-WY	JX-WY28	linalool	3	96.719	1.37	0.023	0.109	0	0	1.932	0.031	0.118	90.195	0	0.007	0	0.253	1.187	0.046	0	0.079	0.016	0.482	0.024	0.288	0	0	0.312	0	0.081	0.826	0	0	0	0.162	0.09	0.09	0.068	0	0	0	0	0.01	0.041	0	0.249
JX-WY	JX-WY29	linalool	3	96.208	1.53	0.096	0.154	0	0.187	1.006	0.058	0.119	89.376	0	0.058	0	0.194	0.942	0.032	0.036	0.124	0.016	1.637	0.034	0.407	0.021	0	0.581	0	0.165	0.583	0	0	0	0.078	0.143	0.014	0.03	0	0	0	0	0	0.018	0	0.099
JX-WY	JX-WY30	linalool	3	96.791	1.03	0.02	0.021	0	0.08	0.341	0.014	0.101	78.717	0	13.889	0.232	0.201	0.646	0.041	0	0.036	0.014	0.301	0.013	0.092	0	0	0.171	0	0.036	0.74	0	0	0.021	0.064	0.05	0.054	0.038	0.124	0	0	0	0.009	0.017	0.043	0.665
JX-XG	JX-XG01	linalool	3	98.024	1.55	0	0.005	0.015	0.084	0.104	0.01	0.15	93.914	0	0.113	0.16	0.062	0.236	0.031	0	0.164	0.005	0.957	0.034	0.141	0.021	0	0.382	0	0.441	0.654	0	0	0.065	0.039	0.083	0.057	0.04	0.019	0.011	0	0	0.027	0	0	0
JX-XG	JX-XG02	eucalyptol	1	93.789	0.76	1.794	12.66	0.048	0	61.925	0.45	1.284	0.173	0.566	0	0.132	1.296	11.787	0.146	0	0.073	0	0.224	0.013	0.215	0.019	0	0.144	0	0.125	0.122	0	0	0.323	0.005	0.032	0.022	0.02	0.014	0.01	0	0	0.167	0	0	0
JX-XG	JX-XG03	eucalyptol	1	93.121	1.7	1.45	8.396	0.057	0	59.703	1.182	0.435	0.23	0.256	0.015	0.088	3.815	15.113	0.166	0.025	0.105	0	0.418	0.015	0.373	0.021	0	0.211	0	0.224	0.398	0	0.01	0.042	0.024	0.046	0.093	0.072	0.047	0.008	0	0	0	0.06	0.016	0.007
JX-XG	JX-XG04	eucalyptol	1	93.327	1.38	1.627	10.879	0.056	0	59.676	0.828	1.163	0.174	0.522	0	0.074	1.948	14.087	0.092	0.019	0.076	0	0.234	0.017	0.529	0.023	0	0.202	0.011	0.056	0.806	0	0	0.007	0.009	0.043	0.067	0.022	0.026	0.007	0	0	0	0.034	0.009	0.004
JX-XG	JX-XG05	linalool	3	98.614	1.56	0	0.023	0.011	0	0.305	0.009	0.138	96.453	0	0.009	0	0.069	0.205	0.027	0	0.04	0	0.44	0.016	0.091	0.013	0	0.133	0	0.064	0.046	0.004	0.008	0.091	0.119	0.041	0.008	0.094	0	0.012	0	0	0	0.041	0	0.104
JX-XG	JX-XG06	eucalyptol	1	92.841	1.49	3.292	13.883	0.06	0	55.426	0.684	0.937	0.282	0.426	0	0.133	1.806	13.247	0.151	0	0.106	0	1.086	0.019	0.118	0.021	0	0.261	0.056	0.293	0.302	0.004	0	0.076	0.011	0.052	0.019	0.026	0.026	0	0	0	0	0.032	0.006	0
JX-XG	JX-XG07	eucalyptol	1	94.652	1.09	2.245	12.9	0.032	0	64.587	0.282	1.097	0.08	0.509	0.013	0.128	1.275	10.794	0.089	0	0.024	0	0.117	0.003	0.072	0	0	0.036	0.038	0.04	0.042	0	0	0.029	0.008	0.016	0.021	0.023	0.009	0.1	0	0	0	0.019	0	0.024
JX-XG	JX-XG08	linalool	3	98.368	1.57	0	0	0	0	0.187	0	0.236	96.085	0	0.017	0	0.121	0.202	0.025	0	0.051	0	0.506	0.016	0.224	0	0	0.124	0	0.1	0.071	0	0	0.054	0.051	0.04	0.039	0.143	0.018	0	0.008	0	0	0.05	0	0
JX-XG	JX-XG09	eucalyptol	1	92.675	2.73	3.63	16.02	0.065	0	55.665	0.675	1.213	0.118	0.47	0	0.084	1.4	11.83	0.148	0.008	0.101	0	0.334	0.016	0.05	0.014	0	0.221	0	0.28	0.182	0	0	0.044	0.01	0.044	0.006	0.014	0.005	0	0	0	0	0.02	0	0.008
JX-XG	JX-XG10	eucalyptol	1	93.87	1.33	1.469	9.701	0.047	0	57.399	0.781	1.122	0.12	0.597	0.015	0.132	2.507	15.924	0.134	0.082	0.162	0	0.969	0.031	1.12	0.038	0	0.407	0	0.046	0.449	0	0.03	0.029	0.078	0.095	0.072	0.101	0.064	0.019	0	0	0.017	0.092	0.011	0.01
JX-XG	JX-XG11	linalool	3	97.48	1.81	0	0.012	0.01	0	0.282	0.008	0.209	93.189	0	0.04	0.058	0.125	0.293	0.034	0	0.118	0	0.968	0.04	0.278	0.028	0	0.322	0	0.22	0.218	0	0.016	0.158	0.057	0.095	0.184	0.231	0.017	0.026	0.019	0.008	0.206	0	0	0.011
JX-XG	JX-XG12	eucalyptol	1	94.035	1.39	1.115	9.986	0.049	0	63.095	0.7	0.949	0.158	0.483	0	0.081	2.291	12.831	0.066	0.014	0.09	0	0.542	0.018	0.458	0.031	0	0.229	0.048	0.208	0.14	0.004	0	0.085	0.018	0.056	0.026	0.033	0	0.153	0	0	0	0.078	0	0
JX-XG	JX-XG13	mix	6	93.366	0.09	0	0	0	0	0	0	0	0	0	0	0	1.889	35.746	0	0	2.225	0	3.67	0	8.843	0	0	4.811	0	9.333	6.146	0	0	0	2.126	0	1.321	0	9.465	0	0	0	0	4.741	3.05	0
JX-XG	JX-XG15	linalool	3	97.001	1.89	0.01	0.039	0.013	0.225	0.28	0.008	0.238	93.406	0	0.567	0.865	0.082	0.343	0.02	0	0.045	0	0.25	0.013	0.183	0	0	0.12	0	0.069	0.048	0	0	0.008	0.018	0.031	0.018	0.044	0.031	0	0	0	0	0.02	0.007	0
JX-XG	JX-XG16	trans-nerolidol	4	86.626	0.23	0	0	0	0	0	0	0	0	0	0	0.408	0.028	0.192	0	0.064	0.517	0	1.903	0.108	0.659	0.149	0	0.701	0	0.666	3.422	0.089	0	0	55.947	0.643	2.034	1.353	2.685	0.911	1.063	0	0.798	11.021	1.265	0
JX-XG	JX-XG17	mix	6	78.871	0.08	0	0	0	0	0	0	0	2.244	0	0	0	0.428	0	0	0	1.865	0	23.234	0.258	10.107	0.817	0	1.221	0	5.124	2.434	0	0	0	1.94	1.324	4.123	16.552	1.227	0.781	1.114	0.793	1.816	1.174	0	0.295
JX-XG	JX-XG18	eucalyptol	1	92.726	2.21	3.128	15.666	0.05	0	53.976	0.25	1.753	0.066	0.585	0	0.194	0.533	13.398	0.162	0.129	0.112	0	0.921	0.035	0.86	0.033	0	0.477	0	0.068	0.143	0	0	0.007	0.012	0.086	0.013	0.034	0	0.008	0	0	0	0.027	0	0
JX-XG	JX-XG19	eucalyptol	1	93.434	1.54	1.561	8.394	0.059	0	59.54	0.976	0.486	0.078	0.292	0	0.081	3.511	15.779	0.16	0.021	0.303	0	0.485	0.005	0.269	0.009	0	0.058	0.808	0.08	0.129	0	0	0.011	0.015	0.023	0.036	0.055	0.1	0.009	0	0	0	0.053	0.03	0.018
JX-XG	JX-XG20	eucalyptol	1	93.928	1.63	1.828	11.535	0.053	0	58.836	0.669	1.186	0.053	0.524	0	0.086	1.736	14.297	0.115	0	0.134	0	0.72	0.024	0.492	0.031	0	0.272	0	0.279	0.431	0	0	0.101	0.029	0.065	0.054	0.048	0.168	0.015	0	0	0	0.085	0.056	0.006
JX-XG	JX-XG21	other	7	98.543	0.5	0	0.006	0	0	0.112	0	0.004	0.016	0.005	0	0.007	0.099	0.856	0.01	0.02	0	10.538	0.745	0.025	0.615	0.05	0	0.444	0	0	83.601	0	0.008	0.064	0.176	0.108	0.35	0.177	0.081	0.049	0	0.025	0	0.097	0.023	0.232
JX-XG	JX-XG22	eucalyptol	1	93.065	2.28	2.148	11.667	0.05	0	59.754	0.645	0.879	0.053	0.413	0.019	0.093	2.216	12.886	0.157	0	0.141	0	0.476	0.018	0.16	0.017	0	0.219	0.186	0.269	0.193	0	0	0.077	0.015	0.054	0.038	0.042	0.068	0.011	0	0	0	0.052	0.023	0.026
JX-XG	JX-XG23	eucalyptol	1	93.613	1.79	2.992	15.365	0.049	0	59.709	0.244	1.728	0.088	0.563	0.019	0.161	0.494	11.133	0.133	0	0.035	0	0.356	0	0.279	0.006	0	0.066	0	0.019	0.035	0	0	0.016	0.031	0.016	0.006	0.023	0.026	0	0	0	0	0.016	0.005	0
JX-XG	JX-XG24	eucalyptol	1	93.118	2.01	2.912	14.327	0.053	0	58.543	0.53	0.753	0.05	0.323	0	0.163	1.771	11.474	0.154	0.066	0.069	0	0.616	0.011	0.761	0.018	0	0.146	0	0.037	0.117	0	0	0.011	0.013	0.031	0.012	0.027	0.072	0	0	0	0	0.038	0.02	0
JX-XG	JX-XG25	eucalyptol	1	92.998	1.56	2.562	12.611	0.063	0	55.274	0.701	1.037	0.052	0.507	0.459	0.114	1.912	14.643	0.166	0.045	0.152	0	0.669	0.032	0.575	0.028	0	0.424	0.086	0.267	0.325	0	0.023	0.019	0.019	0.091	0.018	0.029	0.03	0.008	0	0	0	0.041	0.01	0.006
JX-XG	JX-XG26	linalool	3	97.412	1.74	0.177	0.055	0	0.27	0.259	0.008	0.213	94.704	0	0.17	0.098	0.061	0.327	0.01	0	0.027	0	0.217	0.007	0.126	0	0	0.071	0.017	0.059	0.062	0	0	0.258	0.012	0.045	0.037	0.048	0.009	0	0	0	0.065	0	0	0
JX-XG	JX-XG27	eucalyptol	1	94.163	1.33	2.038	11.925	0.056	0	62.818	0.525	1.248	0.046	0.609	0	0.2	1.489	12.359	0.109	0	0	0.304	0.088	0	0.035	0	0	0.044	0.011	0.018	0.031	0	0	0.045	0.012	0.013	0.016	0.017	0.066	0	0	0	0.024	0.017	0	0
JX-XG	JX-XG28	eucalyptol	1	93.832	2.36	2.882	14.802	0.063	0	61.846	0.502	1.335	0.126	0.51	0	0.069	0.835	10.076	0.093	0	0.023	0	0.125	0.006	0.105	0	0	0.055	0	0.043	0.07	0	0	0.037	0.018	0.013	0.007	0	0.122	0	0	0	0.029	0.04	0	0
JX-XG	JX-XG29	camphor	2	89.166	1.15	2.798	0.636	0.483	2.754	0.429	0.571	0.353	0.567	0.108	76.639	1.355	0.061	0.768	0.021	0.474	0.327	0.017	0.09	0	0.088	0	0	0.051	0.086	0.056	0.316	0	0	0	0.016	0.016	0.086	0	0	0	0	0	0	0	0	0
JX-XG	JX-XG30	trans-nerolidol	4	83.883	0.27	0	0	0	0	0	0	0	0.026	0	0.028	0.376	0.011	0.172	0.006	0.006	0.359	0	1.632	0.105	0.975	0.115	0	0.446	0	0.271	1.355	0.097	0	0	57.296	0.625	1.767	1.74	0.942	0.837	0	1.174	0.62	12.891	0	0.011
SC-LX	SC-LX01	trans-nerolidol	4	92.656	0.11	0	0	0	0	0.021	0	0	0.125	0	0.041	0.21	0	0.099	0.15	0	0	0	2.282	0	1.416	0.133	0	1.204	0	0	1.367	0	0	0	66.21	0	3.266	1.656	0	0.218	0	0	0	0.975	0.154	13.129
SC-LX	SC-LX02	trans-nerolidol	4	91.823	0.21	0	0	0	0	0.007	0	0	0.542	0	0.035	0.118	0	0	0	0	0.227	0	4.527	0	1.325	0	0	3.169	0	1.373	4.442	0	0	0	60.982	0.04	2.721	1.297	0.149	0	0	0	0	0	0	10.869
SC-LX	SC-LX03	mix	6	93.705	0.5	2.231	0.332	0.352	2.733	1.288	0.202	0.337	0.224	0	39.506	37.713	0.285	0.963	0	0.212	0.491	0	0.932	0	0.939	0	0	0.321	3.011	1.633	0	0	0	0	0	0	0	0	0	0	0	0	0	0	0	0
SC-LX	SC-LX04	camphor	2	95.812	0.76	1.184	0.164	0.27	2.307	0.434	0.149	0.295	0.564	0	80.842	0.587	0.304	0.739	0	0	0.356	0	2.41	0	3.068	0	0	1.049	0.732	0.156	0	0	0	0	0	0	0	0	0	0	0	0	0.202	0	0	0
SC-LX	SC-LX05	eucalyptol	1	87.064	0.81	4.614	14.339	0	0	53.429	0.547	0.559	0.247	0.333	0.014	0.065	1.647	9.987	0.022	0	0.162	0	0.562	0	0	0.052	0	0	0	0	0	0	0	0	0.115	0.054	0	0	0	0	0	0	0.149	0	0.015	0.152
SC-LX	SC-LX06	camphor	2	96.509	0.23	1.157	0.709	0.283	2.043	4.724	0	0.346	0.451	0	75.12	1.277	0.374	1.488	0	1.028	0	0	1.168	0	2.061	0	0	1.346	0	2.934	0	0	0	0	0	0	0	0	0	0	0	0	0	0	0	0
SC-LX	SC-LX07	trans-nerolidol	4	75.301	0.19	0	0	0	0	0.21	0	0	0.967	0	0	0	0.099	0	1.363	0	0	0	0.577	0	1.655	0	0	0	0	0	0	0	0	0	66.75	0.473	1.328	0	0.081	0.526	0	0	0	1.272	0	0
SC-LX	SC-LX08	trans-nerolidol	4	90.902	0.24	0	0	0	0	0	0	0	0.152	0	0	0.111	0	0.068	0.36	0	0.244	0	0.613	0	0.864	0.106	0	0.632	0	0.4	3.216	0	0	0	57.579	0.056	8.319	1.499	0.258	0	0	0	0	0	0	16.425
SC-LX	SC-LX09	camphor	2	95.13	0.79	1.327	0.202	0.883	1.499	1.327	0.022	0.248	1.269	0.04	81.329	0.855	0.304	1.052	0.099	0.949	0.673	0	0.736	0	0.779	0	0	0.315	0	0	0.835	0	0	0	0.034	0.092	0.202	0	0.043	0.016	0	0	0	0	0	0
SC-LX	SC-LX10	trans-nerolidol	4	87.986	0.36	0	0	0	0	0	0	0	0.235	0	0.03	0	0.038	0.068	0	0	0.39	0	1.924	0	1.289	0	0	0	0.144	0.752	0	0	0	0	60.176	0.226	4.162	2.599	0.125	0.397	0	0	0	1.243	0.207	13.981
SC-LX	SC-LX11	camphor	2	95.318	0.64	1.801	0.177	0.308	1.037	0.155	0.194	0.018	1.448	0.021	81.791	0.831	0.27	1.032	0.297	0.29	0.166	0	1.491	0	1.239	0	0	0.826	0.163	0.143	0.715	0	0	0	0.358	0	0.177	0.083	0.026	0.023	0	0	0	0.103	0	0.135
SC-LX	SC-LX12	eucalyptol	1	92.513	1.28	2.344	12.221	0	0	57.625	0.661	0.647	0.08	0.414	0	0	2.075	14.403	0	0	0	0	0.594	0	0.534	0	0	0.485	0	0	0.195	0	0	0	0	0	0.03	0.048	0.024	0.013	0	0	0.009	0.03	0.015	0.066
SC-LX	SC-LX13	trans-nerolidol	4	93.638	0.29	0	0	0	0	0.012	0	0	0.4	0	0.674	0.01	0.017	0.085	0	0	0	0	5.525	0.221	3.326	0.168	0	2.773	0	1.05	1.186	0	0	0	61.88	0	0	1.181	0.083	0.195	0	0	0	0.801	0	14.051
SC-LX	SC-LX14	eucalyptol	1	90.947	1.1	0	7.141	0	0	54.672	0	1.185	0.32	0.664	0	0.104	2.817	20.166	0	0	0	0	0.742	0.057	1.122	0	0	0.986	0	0.497	0.28	0	0	0	0	0.194	0	0	0	0	0	0	0	0	0	0
SC-LX	SC-LX15	eucalyptol	1	93.065	0.85	0.901	8.063	0	0	57.155	0.747	1.274	0.22	0	0	0.119	2.143	17.504	0	0	0.176	0.011	0.696	0.028	1.833	0	0	0.378	0.03	0.133	1.234	0	0	0	0	0	0.171	0.061	0.043	0.013	0	0	0	0.095	0.014	0.023
SC-LX	SC-LX16	camphor	2	94.671	0.2	1.327	0.512	0.349	2.536	2.259	0.171	0.358	0	0	71.677	0.509	0.275	1.111	0	0.321	0.814	0	2.181	0	2.739	0	0	3.247	1.866	1.701	0	0	0	0	0.532	0	0	0	0	0	0	0	0.186	0	0	0
SC-LX	SC-LX17	trans-nerolidol	4	91.67	0.17	0	0	0	0	0	0	0	0.714	0	0	0.292	0.126	0	0	0.086	0.531	0	2.119	0	1.216	0	0	2.399	0	0.234	2.214	0	0	0	58.727	0	2.672	1.701	0.179	0	0	0	0	1.057	0.124	17.279
SC-LX	SC-LX18	trans-nerolidol	4	78.661	0.22	0.151	0	0	0	0.225	0	0	0.267	0.028	0.048	0	0.052	0	0.307	0	0.482	0	0.173	0	0.728	0.175	0	0.206	0	0.183	0	0	0	0.285	49.374	0	6.854	2.121	0.203	0	0	0	0	1.687	0.365	14.747
SC-LX	SC-LX19	trans-nerolidol	4	89.316	0.19	0	0	0.009	0.015	0.016	0	0	1.508	0	0.011	0.346	0.058	0.56	4.152	0.207	0.326	0	1.966	0.091	0.725	0	0	1.281	0	0.099	1.719	0	0	0	54.412	0	1.972	1.127	1.341	0	0	0	0	0.801	0.54	16.034
SC-LX	SC-LX20	trans-nerolidol	4	93.966	0.18	0	0	0	0.045	0	0	0	2.157	0	0.617	0.113	0.029	0	0	1.14	0.414	0	7.458	0	2.441	0.144	0	1.165	0	0	3.839	0	0	0	59.89	0	2.072	1.425	0	0	0	0.161	0	0	0	10.856
SC-LX	SC-LX21	trans-nerolidol	4	92.611	0.19	0	0	0.011	0.019	0	0	0	1.436	0	0	0.056	0	0.054	0.308	0.237	1.389	0	6.474	0	3.167	0	0	2.08	4.276	0	4.298	0	0	0	41.927	0	1.429	1.777	0.146	0.213	0	0.36	0.338	1.042	0.111	21.463
SC-LX	SC-LX22	camphor	2	95.227	0.67	1.451	0.525	0.268	2.113	2.579	0.151	0.375	0	0	70.252	0.575	0.278	1.14	0	0.398	0.566	0	1.952	0.151	1.296	0	0	2.548	1.05	7.103	0	0	0	0	0.456	0	0	0	0	0	0	0	0	0	0	0
SC-LX	SC-LX23	mix	6	96.488	0.72	1.3	0.319	0.326	2.273	1.682	0	0.397	0.722	0	34.348	42.166	0.317	1.056	0	0	0.569	0	2.356	0	1.875	0	0	0.925	2.149	3.708	0	0	0	0	0	0	0	0	0	0	0	0	0	0	0	0
SC-LX	SC-LX24	camphor	2	97.488	0.47	0.722	0.25	0	1.353	2.305	0	0	0	0	80.015	0.238	0.467	1.015	0	0.999	0.457	0	2.935	0	1.663	0	0	2.253	0.253	2.125	0	0	0	0	0.438	0	0	0	0	0	0	0	0	0	0	0
SC-LX	SC-LX25	trans-nerolidol	4	94.238	0.28	0	0	0.008	0	0	0	0	0.359	0	0	0.017	0	0.078	0.182	0	0.346	0	3.434	0	0.773	0.081	0	1.974	0	0	5.475	0	0	0	67.015	0	0	1.36	0	0.096	0	0.175	0.173	0.669	0	12.023
SC-LX	SC-LX26	trans-nerolidol	4	91.505	0.17	0	0	0	0	0.018	0	0	0.095	0	0	0.148	0	0.064	0	0.066	0.378	0	1.311	0	1.656	0	0	1.225	0	0.121	0.437	0	0	0	57.722	0	0	2.19	0	0	0	0	0	1.472	0	24.602
SC-LX	SC-LX27	eucalyptol	1	90.416	0.45	0.826	6.446	0	0	48.805	1.392	0.567	0.679	0	0	0	4.73	18.942	0	0	0	0	2.143	0	2.815	0.183	0	0.602	0	0.831	0.55	0.063	0	0.059	0.215	0.18	0.043	0.128	0.017	0	0	0	0	0.177	0.023	0
SC-LX	SC-LX28	trans-nerolidol	4	92.344	0.11	0	0	0	0	0	0	0	0	0	0	0	0	0	0	0	0	0	1.897	0	1.115	0	0	0.898	0	2.142	1.936	0	0	0	59.563	0	1.564	3.048	0	0	0	0	0	1.801	0	18.38
SC-LX	SC-LX29	camphor	2	62.495	1.26	0.629	0	0	1.452	0	0	0	0.801	0	49.856	0.894	0	0.466	0	0.452	0.559	0	1.714	0	3.315	0	0	1.233	0	1.124	0	0	0	0	0	0	0	0	0	0	0	0	0	0	0	0
SX-HZ	SX-HZ01	eucalyptol	1	92.197	1.94	3.217	15.663	0.053	0	54.736	0.5	1.421	0.408	0.598	0	0	1.09	12.217	0.146	0	0.123	0	0	0	0.545	0.027	0	0.264	0	0.199	0.866	0	0	0	0	0.045	0.044	0.024	0.011	0	0	0	0	0	0	0
SX-HZ	SX-HZ02	linalool	3	97.867	1.64	0.016	0.033	0	0	0.199	0	0.134	93.8	0	0	0	0.037	0.305	0.018	0.033	0.113	0	0.993	0.017	0.102	0	0	0.241	0	0.271	1.279	0	0	0	0	0	0.179	0.067	0.013	0	0	0	0.017	0	0	0
SX-HZ	SX-HZ03	eucalyptol	1	92.566	1.68	2.831	14.708	0.045	0	56.555	0.497	1.326	0.214	0.534	0.157	0	1.058	11.5	0.061	0.129	0.252	0	0.766	0.02	0.348	0.049	0	0.363	0	0.66	0.377	0	0	0	0.01	0.067	0.019	0.02	0	0	0	0	0	0	0	0
SX-HZ	SX-HZ04	eucalyptol	1	92.493	1.83	4.991	18.657	0.044	0	58.561	0.389	0.948	0.206	0.378	0.015	0	0.615	6.064	0.021	0	0.063	0	0.2	0	0.113	0.008	0	0.121	0.012	0.156	0.834	0	0	0.027	0	0.024	0.026	0.012	0.008	0	0	0	0	0	0	0
SX-HZ	SX-HZ05	linalool	3	97.502	2.12	0	0.006	0.01	0.073	0.212	0	0.117	91.739	0	0.079	0	0	0.361	0.013	0	0.148	0.01	1.391	0.045	0.655	0.019	0	0.63	0	0.057	1.336	0	0	0.015	0.057	0.14	0.216	0.092	0.081	0	0	0	0	0	0	0
SX-HZ	SX-HZ06	linalool	3	97.448	1.5	0	0	0	0.046	0.049	0	0.118	90.079	0	0.118	0	0	0.361	0.018	0	0.007	0.278	2.667	0.03	0.276	0.032	0	0.492	0	0.453	1.684	0	0	0.092	0.059	0.092	0.27	0.153	0.011	0.012	0	0	0.037	0	0	0.014
SX-HZ	SX-HZ07	linalool	3	98.051	1.89	0.155	0.06	0	0.194	0.325	0.016	0.143	93.603	0	0.264	0.076	0.064	0.257	0.02	0	0.125	0	0.908	0.026	0.16	0	0	0.411	0	0.196	0.252	0.012	0	0.076	0.05	0.119	0.138	0.221	0.078	0.02	0.014	0.008	0.06	0	0	0
SX-HZ	SX-HZ08	linalool	3	98.417	1.59	0	0	0	0	0.107	0	0.122	93.139	0	0.16	0	0.04	0.233	0.021	0	0.145	0	1.167	0.028	0.75	0.021	0	0.437	0	0.051	1.375	0	0	0	0	0	0.403	0.18	0.026	0.012	0	0	0	0	0	0
SX-HZ	SX-HZ09	eucalyptol	1	92.597	1.93	3.192	15.623	0.044	0	55.332	0.505	1.488	0.237	0.567	0	0	1.049	11.694	0.128	0.007	0.083	0	0.403	0	0.117	0.016	0	0.121	0.039	0.171	1.55	0	0	0.053	0.01	0.03	0.059	0.041	0.015	0	0	0	0	0.023	0	0
SX-HZ	SX-HZ10	eucalyptol	1	91.784	1.54	4.048	16.996	0	0	55.712	0	1.097	0.136	0.478	0	0.146	1.079	10.718	0	0	0	0	0.465	0	0.45	0.012	0	0.156	0	0.101	0.093	0	0	0.025	0.009	0.03	0	0.011	0	0	0	0	0	0.022	0	0
SX-HZ	SX-HZ11	eucalyptol	1	92.727	1.25	2.686	14.019	0.04	0	54.838	0.499	1.172	0.056	0.594	0	0.142	1.387	12.715	0.11	0	0.216	0	0.636	0.022	0.798	0.041	0	0.359	0	0.234	1.745	0	0	0.079	0.014	0.069	0.123	0.047	0	0.009	0	0	0	0.077	0	0
SX-HZ	SX-HZ12	linalool	3	97.531	1.66	0	0	0	0.125	0	0	0.12	92.515	0	0	0	0.027	0.352	0.021	0.017	0.264	0	2.054	0.029	0.608	0.026	0	0.459	0	0.369	0.23	0	0	0.045	0.079	0	0.017	0.112	0.018	0	0	0	0	0.044	0	0
SX-HZ	SX-HZ13	linalool	3	97.543	1.3	0.127	0.299	0.028	0	2.056	0.051	0.149	89.644	0	0	0	0	0.468	0.025	0.028	0.174	0	1.36	0	0.402	0.034	0	0.48	0	0.179	1.597	0	0	0.021	0.031	0.097	0.19	0.073	0	0	0	0	0	0.03	0	0
SX-HZ	SX-HZ14	eucalyptol	1	92.587	2.12	3.689	16.808	0.054	0	53.283	0.291	1.497	0.567	0	0	0.11	0.554	11.505	0.122	0	0.138	0	0.518	0	0.42	0.04	0	0.381	0	0.295	2.167	0	0	0	0	0	0.065	0.035	0.015	0	0	0	0	0.033	0	0
SX-HZ	SX-HZ15	linalool	3	98.195	1.65	0	0	0	0	0.109	0	0.119	92.647	0	0.407	0.024	0.033	0.287	0	0	0.206	0	1.151	0	0.52	0.03	0	0.575	0	0.494	1.176	0	0	0	0	0.11	0.182	0.099	0.026	0	0	0	0	0	0	0
SX-HZ	SX-HZ16	linalool	3	98.076	1.58	0.013	0.029	0	0.172	0.208	0.016	0.126	94.381	0	0	0.014	0.038	0.25	0.019	0	0	0	1.104	0	0.502	0	0	0.45	0	0.236	0.243	0	0	0.036	0.034	0.096	0.02	0.045	0.01	0	0	0	0	0.034	0	0
SX-HZ	SX-HZ17	linalool	3	97.054	1.49	0.04	0.042	0.022	0.293	0.103	0.024	0.116	90.01	0	0.487	0	0.283	0.283	0.026	0	0.115	0.109	0.917	0	0	0	0	0.496	0	0.19	3.049	0	0	0	0	0	0.329	0.091	0.029	0	0	0	0	0	0	0
SX-HZ	SX-HZ18	camphor	2	94.534	1.06	2.386	0.331	0.387	2.512	0.843	0.183	0.279	0	0	69.954	0.659	0.337	0.734	0	0.414	0.391	0	2.217	0	0.565	0.154	0	1.068	1.527	9.258	0	0	0	0	0.17	0	0.165	0	0	0	0	0	0	0	0	0
SX-HZ	SX-HZ19	eucalyptol	1	92.787	1.61	2.412	14.195	0	0	54.936	0.539	1.547	0.052	0.632	0	0.107	1.231	13.728	0.195	0.041	0.09	0	0.291	0.016	0.301	0.032	0	0.212	0.056	0.083	2.091	0	0	0	0	0	0	0	0	0	0	0	0	0	0	0
SX-HZ	SX-HZ20	eucalyptol	1	92.815	1.55	2.756	15.241	0.039	0	55.842	0.372	1.584	0.164	0.609	0	0	0.841	12.443	0.126	0	0.146	0	0.635	0	0.319	0.037	0	0.385	0	0.217	0.856	0	0	0	0.006	0.071	0.066	0.038	0.015	0.007	0	0	0	0	0	0
SX-HZ	SX-HZ21	camphor	2	94.63	0.89	2.216	0.486	0.419	2.6	1.59	0.167	0.265	0	0	70.924	0.644	0.362	0.85	0	0.732	0.576	0	1.888	0	0.666	0	0	0.945	1.748	7.137	0	0	0	0	0.138	0	0.277	0	0	0	0	0	0	0	0	0
SX-HZ	SX-HZ22	other	7	95.947	0.36	0	0	0	0.011	0.023	0	0	9.077	0	0.39	0.036	0.076	0.287	0.424	0.356	0	8.922	3.139	0.008	2.107	0.209	0	0.222	0	0	68.289	0.009	0	0.047	0.179	0.074	1.018	0.719	0.047	0.051	0	0	0	0.174	0.053	0
SX-HZ	SX-HZ23	linalool	3	97.279	1.76	0	0.007	0	0.127	0.119	0.007	0.14	88.698	0	0.148	0.02	0	0.349	0.017	0.096	0.177	0	0.968	0.045	0.109	0.034	0	0.615	0	0.234	4.314	0	0	0.161	0.051	0.128	0.539	0.122	0.045	0.009	0	0	0	0	0	0
SX-HZ	SX-HZ24	other	7	97.885	0.71	0	0	0	0	0.009	0	0.015	2.508	0	0	0.012	0	0	0.121	0.137	0	14.995	1.703	0	0.41	0.062	0	0.166	0	0	76.718	0	0	0	0.188	0.048	0.523	0.242	0.028	0	0	0	0	0	0	0
SX-HZ	SX-HZ25	other	7	96.773	0.99	0.012	0.164	0	0	2.172	0.038	0.141	0.259	0.105	0	0.007	0.23	1.765	0	0.178	0	17.474	2.507	0.008	0.348	0.06	0	0	0	0	70.334	0	0	0	0.14	0.148	0.455	0.15	0.021	0	0	0	0.005	0.041	0.011	0
SX-HZ	SX-HZ26	eucalyptol	1	93.132	1.22	1.831	11.469	0.083	0	56.762	0.786	1.347	0.088	0.629	0.063	0.083	1.833	14.125	0.176	0.017	0.134	0	0.521	0.014	0.471	0.034	0	0.201	0.034	0.098	1.858	0	0	0	0.012	0.047	0.236	0.08	0.034	0.015	0	0	0	0.045	0	0.006
SX-HZ	SX-HZ27	linalool	3	97.829	2.02	0.008	0.006	0	0	0	0	0.187	93.647	0	0.111	0	0.028	0.231	0.022	0	0.055	0	0.604	0	0.17	0	0	0.079	2.175	0.102	0.095	0	0	0.027	0.023	0.028	0.04	0.153	0.01	0	0	0	0	0.028	0	0
SX-HZ	SX-HZ28	linalool	3	97.006	2.83	0.036	0.043	0.017	0.212	0.197	0.009	0.144	92.115	0	0	0.02	0.037	0.324	0.019	0.009	0.212	0	1.545	0.026	0	0.022	0	0.478	0	0.273	1.014	0	0	0.031	0	0.086	0.077	0.049	0.011	0	0	0	0	0	0	0
SX-HZ	SX-HZ29	camphor	2	97.418	0.84	0.012	0	0	0.01	0.173	0	0.089	0.284	0.056	86.951	0.615	0	1.083	0.03	0.661	0.423	0	1.793	0	1.786	0.065	0	0	0	0.105	2.751	0	0	0.052	0.052	0.128	0.18	0.086	0.013	0.02	0	0	0	0	0	0
SX-HZ	SX-HZ30	linalool	3	95.001	1.8	0	0.008	0.013	0.063	0.143	0.009	0.148	90.793	0	0.617	0	0.038	0.458	0	0.009	0.08	0	0.012	0	0.483	0.013	0	0.155	0.656	0.026	0.911	0	0	0.023	0.03	0.038	0.196	0.054	0	0	0	0	0	0.025	0	0
ZJ-CX	ZJ-CX01	mix	6	91.815	0.05	0	0	0	0	0	0	0	0	0	0	0	0	6.296	0	0	0	0	0	0	0	0	0	0	0	0	0	0	0	0	48.172	0	37.347	0	0	0	0	0	0	0	0	0
ZJ-CX	ZJ-CX02	linalool	3	96.788	1.56	0.023	0.007	0.01	0.124	0	0.004	0.15	92.618	0	0.095	0.075	0.035	0.239	0.05	0.014	0.027	0	0.302	0.006	0.276	0.011	0	0.153	0	0.066	0.097	0	0	0	1.126	0.032	0.036	0.064	0.008	0.023	0	0.016	0.01	0.051	0.01	1.03
ZJ-CX	ZJ-CX03	mix	6	82.459	0.21	0	0	0	0	0	0	0	0.127	0.007	0	0.22	0.013	0.11	0.037	0.77	0.127	0	1.079	0.809	1.205	0	0	0.516	0	0.145	1.732	0	20.718	0.174	19.587	3.587	2.618	7.114	0	3.054	0	9.81	0.718	0.495	1.247	6.44
ZJ-CX	ZJ-CX04	trans-nerolidol	4	95.302	0.48	0.005	0	0	0	0	0	0.009	0.798	0	0	0.819	0.041	0.017	0.064	0.012	0.652	0	5.27	0.232	3.579	0.13	0	3.02	0	0.129	0.667	0	0.106	0.151	54.35	0	0.475	1.574	0.201	0.201	0	0.099	0.24	0.888	0.074	21.499
ZJ-CX	ZJ-CX05	mix	6	78.702	0.25	0	0	0	0	0	0	0.005	0.433	0	0.77	0.068	0.056	0.465	0.043	0.057	0	0	1.251	0.717	0	0.064	0	0.557	0.062	0.311	3.257	0	31.511	0	1.318	5.203	2.637	7.112	0	1.905	0	16.255	0.593	1.944	1.99	0.118
ZJ-CX	ZJ-CX06	trans-nerolidol	4	93.126	0.4	0	0	0	0	0	0	0.009	0.301	0	0.028	0.073	0.019	0.174	0.019	0	0	0	3.469	0.149	0	0.055	0	1.445	0	1.361	3.171	0	0	0	64.642	0	0	1.921	0	0.172	0	0.267	0.183	0.568	0.236	14.864
ZJ-CX	ZJ-CX07	mix	6	81.103	0.34	0	0	0	0	0	0	0	0.069	0	0.291	0.079	0.012	0.142	0.042	0.064	0.366	0	1.608	0.896	2.33	0.091	0	0.714	0.095	0.599	6.356	0	31.694	0.273	0.985	5.175	3.387	6.907	0	2.671	0	12.548	0	2.026	1.683	0
ZJ-CX	ZJ-CX08	eucalyptol	1	93.255	1.69	2.571	12.511	0.019	0	57.933	0.597	1.112	0.044	0.603	0.011	0.07	1.984	13.486	0.139	0.017	0.06	0	0.384	0.004	0.126	0.015	0.016	0.104	0	0.073	0.894	0	0	0	0.052	0.031	0.106	0.065	0.011	0.208	0	0	0	0	0.009	0
ZJ-CX	ZJ-CX09	eucalyptol	1	92.908	1.24	1.611	10.882	0	0	56.337	0.543	1.356	0.322	0.733	0.081	0.081	1.937	15.272	0.119	0.019	0.181	0.004	0.855	0.053	0	0.018	0.042	0.843	0	0.191	0.58	0	0	0	0.088	0	0	0	0.133	0.37	0	0	0	0.09	0.124	0.043
ZJ-CX	ZJ-CX10	linalool	3	95.471	1.32	0	0	0	0.017	0.004	0	0.168	86.373	0	0.08	0.051	0.03	0.234	0	0	0.269	0	0.571	0.012	0	0.014	0	0.169	0.02	0.087	0.312	0	0	0	2.199	0.047	0.255	0.192	0.021	0.049	0	0	0	0.138	0.018	4.141
ZJ-CX	ZJ-CX11	other	7	96.039	0.24	0	0	0.008	0.016	0.015	0	0.007	0.657	0	2.176	0.469	0.053	0.435	0	0.019	0.834	0	7.452	0	2.402	0.076	0	2.515	0	0.936	0.779	0.033	0.121	0.159	56.951	0	0.384	2.151	0.071	0.319	0	0	0.149	0.644	0.115	16.093
ZJ-CX	ZJ-CX12	trans-nerolidol	4	94.027	0.16	0	0	0	0	0	0	0	0.051	0	0.178	0	0	0.127	0.048	0	0.545	0	4.46	0.063	2.118	0	0	1.346	0.076	0.144	4.69	0.051	0.097	0	56.977	0	3.315	2.455	0.182	0.791	0	0.663	0.186	0.584	0	14.88
ZJ-CX	ZJ-CX13	eucalyptol	1	93.012	1.57	2.898	13.481	0.034	0	58.015	0.672	0.992	0.051	0.56	0	0.092	1.992	12.936	0.034	0	0.057	0	0.209	0.006	0.312	0	0	0	0	0	0.474	0	0	0.006	0.1	0.038	0.03	0.023	0	0	0	0	0	0	0	0
ZJ-CX	ZJ-CX14	camphor	2	96.864	0.41	0.89	0.372	0.216	1.423	2.759	0	0.268	0	0	73.248	0.52	0.392	1.185	0	0	0.295	0	5.301	0	1.56	0	0	1.987	0	5.401	0	0	0	0.46	0.364	0	0	0.223	0	0	0	0	0	0	0	0
ZJ-CX	ZJ-CX15	other	7	94.773	0.17	0	0	0	0	0	0	0.005	0.141	0.012	0.038	0.744	0.028	0.353	0.043	0.108	0.552	1.246	4.304	0.149	1.296	0.121	0	2.021	0	1.636	0.87	0	0	0.327	62.132	0	0.044	0.431	3.432	0.601	0	0.297	0.111	1.018	0	12.713
ZJ-CX	ZJ-CX16	mix	6	66.344	0.25	0	0	0	0	0	0	0	0.048	0	0.136	0.009	0.008	0.064	0	0	0.239	0.781	1.652	1.028	1.715	0.046	0	0.749	0.068	0.556	3.25	0	30.541	0.431	1.932	4.566	2.931	7.537	0	2.734	0	0.584	0.866	2.511	1.362	0
ZJ-CX	ZJ-CX17	trans-nerolidol	4	92.933	0.17	0.008	0	0	0	0	0	0	0.235	0	1.066	0.787	0.06	0.495	0.192	0.233	0.706	0	7.675	0.023	1.735	0	0	1.856	0.226	1.502	6.134	0.042	0.121	0.275	43.815	0	4.67	2.799	0.343	1.954	0	0	0.326	0.872	0.419	14.364
ZJ-CX	ZJ-CX18	eucalyptol	1	92.265	1.7	3.501	15.039	0.04	0.037	58.281	0.515	1.105	0.037	0.493	0.036	0.141	1.334	10.766	0.063	0.015	0.042	0	0.471	0.008	0.229	0	0	0	0	0	0	0	0	0	0	0	0	0	0	0	0	0	0	0	0	0.112
ZJ-CX	ZJ-CX19	eucalyptol	1	92.848	2.04	3.113	14.68	0.008	0	55.794	0.357	1.542	0.577	0.628	0.023	0.304	1.036	12.657	0.116	0	0.09	0	0.432	0	0.74	0	0	0	0	0	0.493	0	0	0.008	0.006	0.062	0.054	0.029	0.028	0.071	0	0	0	0	0	0
ZJ-CX	ZJ-CX20	eucalyptol	1	94.268	1.48	2.929	14.752	0.005	0	57.499	0.415	1.52	0.044	0.613	0.917	0.069	1.108	12.848	0.099	0	0.057	0	0.377	0	0.275	0	0	0.125	0	0.093	0.501	0	0	0	0	0	0	0	0	0.022	0	0	0	0	0	0
ZJ-CX	ZJ-CX21	mix	6	85.791	0.25	0	0	0	0	0	0	0	0.247	0	0.013	0.215	0.007	0.105	0.017	0.338	0.153	0	0.724	0.388	1.08	0	0	0	0	0	2.764	18.326	0	0.118	21.948	3.039	3.603	0	5.707	1.124	0	10.872	0.798	1.998	1.461	10.746
ZJ-CX	ZJ-CX22	trans-nerolidol	4	95.119	0.16	0	0	0	0	0	0	0	0.322	0	0	0	0	0.09	0.504	0.182	0.602	0	3.867	0.28	1.255	0.06	0	3.517	0	0.135	0.461	0	0.117	0.086	66.254	0	0	0.361	1.81	0	0.087	0.273	0.108	0.467	0.105	14.176
ZJ-CX	ZJ-CX23	mix	6	80	0.25	0	0	0	0	0	0	0	0.03	0	0	0	0.017	0.227	2.108	0	0	0	0.508	0.854	1.495	0.07	0	0.201	0	0.143	1.718	29.661	0	0.132	1.468	4.698	1.796	7.629	0.042	2.824	0	19.595	0.116	2.392	2.276	0
ZJ-CX	ZJ-CX24	mix	6	76.122	0.25	0	0	0	0	0	0	0	0.104	0	0	0	0.014	0.19	0.027	0.13	0.615	0	2.383	2.073	6.393	0.135	0	2.23	0	0.168	0.523	30.48	0	0.163	1.656	5.711	0.112	0.727	7.781	2.308	0	8.142	0.796	2.216	1.045	0
ZJ-CX	ZJ-CX25	trans-nerolidol	4	94.523	0.24	0	0	0	0.009	0	0	0	0.617	0	0.4	0.422	0.025	0.543	0.997	2.303	1.266	0	6.199	0.345	1.584	0.125	0	5.362	0	2.423	14.459	0.038	0.045	0	39.485	0	1.994	0.991	0.168	0.676	0	0.061	0.182	0.596	0.314	12.894
ZJ-CX	ZJ-CX26	trans-nerolidol	4	84.946	0.28	0.012	0	0.006	0.034	0.018	0	0.013	0.675	0	2.174	0.137	0.026	0.323	0.094	0	1.099	0	9.682	0	5.593	0.15	0	0	6.078	0.351	7.171	0	0.04	0	47.49	0	1.048	0.622	0.148	0.877	0	0.033	0.169	0.532	0.351	0
ZJ-CX	ZJ-CX27	mix	6	81.466	0.25	0	0	0	0	0	0	0	0.073	0	0	0	0	0	1.802	0	0.113	0	0.632	0.835	1.023	0.029	0.055	0.231	0.211	0.165	3.343	30.277	0	0	1.186	4.707	2.089	7.128	0.011	4.862	0	17.461	1.002	1.879	2.352	0
ZJ-CX	ZJ-CX28	trans-nerolidol	4	96.342	0.33	0	0	0	0	0.006	0	0	0.11	0	0.007	0.106	0.033	0.558	0.045	0.009	0.647	0	3.856	0.244	0.881	0.114	0	3.117	0	1.052	4.681	0	0.085	0.507	57.482	0.035	1.635	1.177	0.323	0.275	0	0.067	0.221	0.881	0	18.188
ZJ-CX	ZJ-CX29	trans-nerolidol	4	94.303	0.1	0	0	0	0	0.016	0	0	0.093	0	0.066	0.336	0.018	0.345	0.264	0.023	0.411	0.026	3.011	0.129	1.491	0.164	0	1.462	0	1.371	0.751	0.117	0.132	0.172	56.284	0.05	1.258	3.243	0.155	0.066	0	0.19	0.162	0.418	1.046	21.033
ZJ-CX	ZJ-CX30	trans-nerolidol	4	94.47	0.17	0	0	0	0	0.007	0	0	0.165	0	0.009	0.05	0.006	0.09	0.074	0	0.917	0.01	3.416	0.313	3.674	0.155	0	3.874	0	1.039	5.416	0.069	0.142	0.303	46.763	0	2.37	1.323	0.172	3.554	0	0.117	0.308	0.989	0.507	18.638
ZJ-TL	ZJ-TL01	trans-nerolidol	4	95.652	0.3	0	0	0	0	0.012	0	0	0.251	0	0.251	0.143	0.023	0.239	0.073	0.38	1.188	0	5.81	0.159	2.341	0.274	0	2.689	0	3.238	1.563	0	0	0.23	59.649	0	0.878	1.379	0.136	0.171	0.117	0	0.284	0.685	0	13.489
ZJ-TL	ZJ-TL02	eucalyptol	1	94.328	1.83	0.921	9.078	0.024	0	53.913	0.373	2.068	0.253	0.806	0.21	0.134	1.034	17.48	0.345	0	0.303	0	3.178	0.067	1.52	0.105	0	1.359	0	0.121	0.167	0.045	0	0.088	0.096	0.256	0.025	0.085	0.022	0.039	0	0	0	0.101	0	0.112
ZJ-TL	ZJ-TL04	trans-nerolidol	4	94.141	0.17	0	0	0	0	0	0	0	0.149	0	0.053	0	0.029	0.285	0.125	0	0.946	0	8.561	0.172	5.369	0.354	0	2.492	0	2.327	2.687	0.161	0	0.182	47.47	0.708	1.936	2.925	0.523	0.596	0.257	0.137	0.372	1.151	0.121	14.053
ZJ-TL	ZJ-TL05	trans-nerolidol	4	95.268	0.63	0	0	0	0	0.025	0	0	0.564	0	0.112	0	0	0.065	0.077	0	0.735	0	6.839	0.259	1.025	0.181	0	2.807	0	1.918	1.378	0	0	0.293	57.663	0.859	1.228	2.066	0.374	3.122	0.282	0	0.342	0.83	0.47	11.754
ZJ-TL	ZJ-TL06	trans-nerolidol	4	92.166	0.98	0	0	0	0	0.033	0	0	0.128	0	0.056	0	0	0.091	0	0	0.8	0	11.195	0.398	4.026	0.269	0	4.196	0	0.509	3.059	0	0	0.289	30.645	1.236	1.979	2.711	0.459	1.558	0.312	0	0.538	1.066	0.246	26.367
ZJ-TL	ZJ-TL07	camphor	2	95.565	0.17	2.21	0.476	0.286	2.364	1.748	0	0.24	0	0	75.153	0.568	0.364	0.821	0	0	0.387	0	3.605	0	0.346	0	0	1.357	1.391	3.315	0	0	0	0.49	0.241	0	0.203	0	0	0	0	0	0	0	0	0
ZJ-TL	ZJ-TL08	trans-nerolidol	4	95.154	0.56	0	0	0	0	0	0	0	0	0	1.68	0	0	0	0	0	0	0	6.389	0	4.712	0	0	0	0	0	0	0	0	0	47.823	0	1.671	9.053	0	5.115	0	0	0	0	0	18.711
ZJ-TL	ZJ-TL09	trans-nerolidol	4	93.646	0.18	0	0	0	0	0	0	0	1.581	0	0.363	1.977	0.134	0.728	0.052	0	1.497	0	5.369	0.435	1.132	0.331	0	5.025	0	3.148	2.024	0	0.211	0.79	48.818	1.506	1.229	2.415	2.133	0.373	0.534	0	0.202	1.252	0.68	9.707
ZJ-TL	ZJ-TL10	trans-nerolidol	4	92.951	0.7	0	0	0	0	0	0	0.029	11.773	0	0.115	0	0.059	0.293	0.167	0	0.554	0	3.316	0.102	2.284	0.187	0	1.75	0	1.085	0.863	0	0	0.283	37.352	0.561	1.039	2.266	1.906	0.741	0.166	0.202	0.312	1.274	0.65	23.622
ZJ-TL	ZJ-TL11	camphor	2	96.323	1.22	1.986	0.41	0.238	2.107	1.575	0.103	0.229	0	0.103	77.789	0.493	0.376	0.715	0	0	0.399	0	3.919	0	1.127	0	0	1.345	1.215	1.22	0	0	0	0.594	0.257	0	0	0	0	0	0	0	0.123	0	0	0
ZJ-TL	ZJ-TL12	trans-nerolidol	4	94.86	0.19	0.014	0	0	0.085	0.038	0	0.009	0.564	0.024	0.143	0.484	0.036	0.236	0.151	0.017	1.784	0.896	19.722	0.032	3.961	0.312	0	6.181	0	2.614	1.895	0	0.126	0.164	42.566	0	0.566	2.267	0.07	0.916	0.137	0.065	0.125	0.451	0.17	8.039
ZJ-TL	ZJ-TL13	trans-nerolidol	4	94.455	0.24	0	0	0	0	0.028	0	0.013	0.398	0.012	0.836	0.066	0.077	0.541	0.145	0.074	0.68	0	8.449	0	2.808	0.121	0	0.531	0	2.047	1.21	0	0	0.057	51.789	0	0.815	2.047	0.087	0.061	0.097	0.059	0.368	0.662	0.071	20.306
ZJ-TL	ZJ-TL14	linalool	3	97.342	1.67	0	0	0	0.023	0.1	0	0.119	87.524	0	0.084	0.032	0.048	0.248	0.018	0	0.317	0	1.901	0.025	1.104	0.081	0	0.623	0	0.873	0.412	0	0	0.303	0.251	0.114	0.089	0.192	0.072	0.034	0.03	0	0.082	0.182	0.03	2.431
ZJ-TL	ZJ-TL15	eucalyptol	1	94.183	1.94	1.611	11.995	0.027	0	57.696	0.279	1.989	0.049	0.769	0.023	0.2	0.629	13.749	0.186	0.009	0.177	0.089	1.322	0.016	0.161	0.011	0	0.455	0.029	0.453	1.617	0	0	0.122	0.03	0.086	0.071	0.051	0	0.201	0	0	0	0.024	0.033	0.024
ZJ-YY	ZJ-YY01	mix	6	93.528	0.17	0	0	0	0	33.455	0	1.341	1.273	0	0	0	8.329	49.13	0	0	0	0	0	0	0	0	0	0	0	0	0	0	0	0	0	0	0	0	0	0	0	0	0	0	0	0
ZJ-YY	ZJ-YY02	trans-nerolidol	4	92.215	0.19	0	0	0	0	0	0	0	1.088	0	0	0	0.267	0	0	0.242	1	0	13.524	0.29	3.203	0.251	0	2.764	0	0.41	2.139	0	0.177	0	53.739	0.634	1.032	3.503	0	0.171	0.194	0.248	0	1.095	0.231	6.013
ZJ-YY	ZJ-YY03	trans-nerolidol	4	95.995	0.36	0.003	0	0	0	0.004	0	0	0.043	0	0	0	0.007	0.065	0.007	0	0.727	0	3.493	0.221	0.506	0.132	0	1.834	0	2.061	3.405	0.059	0	0.158	62.942	0	0	2.903	0.253	0.133	0	0.237	0.244	0.722	0.099	15.737
ZJ-YY	ZJ-YY04	eucalyptol	1	92.372	1.55	3.301	13.77	0.093	0	53.448	0.94	0.973	0.059	0.468	0.054	0.06	1.967	12.543	0.13	0.023	0.169	0.004	1.461	0.009	0.379	0.028	0	0.342	0	0.414	1.013	0.004	0.007	0.066	0.097	0.069	0.058	0.054	0.058	0.016	0	0.018	0.009	0.067	0.023	0.178
ZJ-YY	ZJ-YY05	eucalyptol	1	92.718	1.36	1.517	10.153	0.13	0	51.301	0.732	0.966	0.204	0.548	0.744	0.554	2.534	16.654	0.157	0.134	0.194	0.012	1.083	0.049	0.641	0.056	0	0.474	0	0.357	2.854	0.006	0	0.087	0.023	0.101	0.156	0.092	0.039	0.041	0.022	0.005	0	0.079	0.009	0.01
ZJ-YY	ZJ-YY06	trans-nerolidol	4	93.49	0.2	0	0	0	0	0.003	0	0	0.134	0	0.007	0.011	0.029	0.086	0.057	0.031	0.769	0	13.115	0	1.478	0.147	0	3.525	0	0.92	5.877	0.048	0	0.361	52.167	0	0	2.76	0.456	0.201	0.203	0.104	0.237	0.599	0.08	10.085
ZJ-YY	ZJ-YY07	eucalyptol	1	93.101	0.95	0.901	8.656	0.084	0	52.706	0.897	1.107	0.112	0.643	0	0.075	2.51	16.77	0.137	0.098	0.358	0.01	1.08	0.084	0.292	0.066	0	0.787	0	0.818	3.97	0	0.011	0.098	0.025	0.158	0.163	0.118	0.064	0.038	0.102	0.011	0.091	0	0.024	0.037
ZJ-YY	ZJ-YY08	trans-nerolidol	4	94.406	0.28	0.012	0	0.004	0.019	0.014	0	0	0.556	0	0.903	0.134	0.063	0.292	0.029	0.268	1.09	0.395	7.078	0	2.14	0.238	0	2.819	0	1.92	5.295	0.106	0.112	0.096	49.71	0	2.089	1.298	0.228	0.238	0	0.264	0.282	0.682	0.115	15.917
ZJ-YY	ZJ-YY09	trans-nerolidol	4	93.175	0.13	0	0	0	0	0	0	0	0.09	0	0	0.018	0.011	0	0.027	0	0.475	0	2.837	0.16	1.256	0.13	0	1.31	0.235	0.682	2.869	0	0.128	0.192	59.342	0	3.091	1.96	0.071	0.196	0.121	0.183	0.325	0.841	0.137	16.488
ZJ-YY	ZJ-YY10	trans-nerolidol	4	95.537	0.28	0	0	0	0	0.003	0	0	0.082	0	0.018	0.041	0.012	0.087	0.04	0	0.489	0.169	5.725	0	1.113	0.107	0	2.14	0	0.771	0.821	0.054	0.095	0.24	64.536	0	0	1.845	0	0.265	0.123	0.142	0.215	0.653	0	15.751
ZJ-YY	ZJ-YY11	trans-nerolidol	4	96.213	0.2	0	0	0	0	0.006	0	0	0.108	0.003	0.015	0.02	0.007	0.079	0.128	0	0.305	0	2.638	0.17	0.601	0.107	0	1.223	0	0.776	0.413	0.054	0.129	0.381	67.521	0.052	0.683	3.063	0.298	0.321	0.205	0.16	0.246	0.967	0	15.534
ZJ-YY	ZJ-YY12	trans-nerolidol	4	95.939	0.21	0	0.005	0	0	0.014	0	0	0.188	0.012	0.086	0.387	0.072	0.378	0.059	0	0.646	0	6.374	0.263	1.435	0.149	0	2.349	0	1.043	0.564	0.058	0.143	0.186	62.285	0.103	0.593	2.866	0.266	0.318	0.181	0.168	0.186	0.857	0	13.705
ZJ-YY	ZJ-YY13	eucalyptol	1	92.266	1.23	3.198	17.347	0.201	0	52.133	0.281	1.895	0.136	0.582	0.071	0.174	0.46	12.641	0.201	0	0.109	0	0.479	0.041	0.239	0.029	0	0.699	0	0.091	0.756	0.012	0.005	0.059	0.08	0.113	0.022	0	0.013	0.007	0	0	0	0.03	0	0.162
ZJ-YY	ZJ-YY14	eucalyptol	1	93.406	0.88	1.7	11.308	0.075	0	56.217	0.818	1.093	0.123	0.549	0.123	0.105	2.383	14.46	0.113	0	0.239	0	0.776	0.051	0.829	0.059	0	0.664	0	0.529	0.244	0.019	0.01	0.044	0.203	0.13	0.078	0	0.06	0.027	0	0.024	0	0.123	0	0.23
ZJ-YY	ZJ-YY15	eucalyptol	1	93.495	0.88	1.788	12.239	0.161	0	54.364	0.82	1.001	0.072	0.46	0.042	0.103	2.309	15.315	0.156	0	0.204	0	1.921	0.038	0.883	0.036	0	0.467	0	0.426	0.321	0	0	0.04	0.02	0.088	0.062	0	0.029	0.009	0	0	0	0.076	0.013	0.032
ZJ-YY	ZJ-YY16	trans-nerolidol	4	95.197	0.18	0.004	0.009	0.007	0.004	0.021	0	0	0.634	0	0.242	0.373	0.011	0.113	0.045	0.008	0.935	0	2.471	0.339	1.832	0.204	0	3.378	0	3.339	1.878	0.074	0.13	0.238	59.269	0.128	0.778	1.362	0	0.258	0.108	0.131	0.249	0.817	0	15.808
ZJ-YY	ZJ-YY17	trans-nerolidol	4	95.835	0.25	0	0	0	0	0	0	0.005	0.702	0	0.172	0.239	0.019	0.137	0.065	0.007	2.285	0	7.475	0.063	2.541	0.361	0	0	5.446	6.809	10.602	0.061	0.11	0.217	44.452	0.007	1.477	0.782	0.129	0.13	0.086	0.05	0.161	0.57	0.066	10.609
ZJ-YY	ZJ-YY19	eucalyptol	1	94.053	0.55	0.158	2.968	0.116	0	46.944	1.054	1.18	0.169	0.749	0.044	0.15	4.215	21.727	0.205	0	0.39	0	4.121	0.115	1.052	0.084	0	1.616	0	0.666	3.976	0.02	0.027	0.277	0.618	0.292	0.225	0.169	0.073	0.037	0.048	0	0.02	0.167	0.031	0.35
ZJ-YY	ZJ-YY20	eucalyptol	1	92.728	1.6	3.234	15.343	0.147	0	54.874	0.684	0.958	0.088	0.453	0.111	0.152	1.722	11.969	0.174	0	0.09	0	0.4	0.02	0.154	0.021	0	0.237	0	0.243	1.24	0	0	0.067	0.066	0.048	0.052	0.033	0.033	0.005	0.007	0	0	0.035	0.01	0.058
ZJ-YY	ZJ-YY21	trans-nerolidol	4	93.856	0.11	0	0	0	0	0.016	0	0	0.224	0	0.225	0.251	0.047	0.262	0.054	0	0.961	0	7.854	0.294	2.789	0.21	0	3.596	0	1.385	4.028	0.075	0.15	0.113	53.236	0	1.917	2.084	0.267	0.306	0.133	0.19	0.274	0.783	0.12	12.012
ZJ-YY	ZJ-YY22	mix	6	72.708	0.19	0	0	0	0	0	0	0	0.054	0	0	0.017	0.006	0.133	0.019	0	0.252	0	0.738	1.172	1.766	0.062	0	0.974	0.275	0.594	0.299	0	29.436	0.346	1.231	5.192	0	0.942	0.036	2.634	0	0	19.642	3.363	2.606	0.919
ZJ-YY	ZJ-YY23	trans-nerolidol	4	92.636	0.22	0	0	0	0	0.007	0	0	0.06	0	0.021	0.1	0.02	0.12	0.044	0	0.678	0	4.225	0.32	1.184	0.157	0	3.672	0	0.978	9.379	0	0.09	0.212	48.479	0.013	4.298	1.888	0.526	0.264	0.381	0	0.414	0.903	0.181	14.022
ZJ-YY	ZJ-YY24	trans-nerolidol	4	90.476	0.21	0	0	0	0	0.006	0	0	0.06	0.005	0.013	0.188	0.023	0.154	0.079	0	1.173	0	5.595	0.313	2.023	0.242	0	3.93	0	2.309	15.365	0.064	0.13	0.131	38.42	0.013	0	4.402	0.445	0.226	0	0.338	0.345	0.756	0.178	13.55
ZJ-YY	ZJ-YY25	trans-nerolidol	4	93.196	0.18	0	0	0.005	0	0.015	0	0	0.517	0	0.067	0.497	0.071	0.712	0.067	0.027	0.862	0	5.812	0.321	1.544	0.239	0	3.662	0	1.091	17.108	0.09	0.091	0.504	45.474	0	2.911	1.231	0.446	0.175	0	0.185	0.207	0.549	0.063	8.653
ZJ-YY	ZJ-YY26	trans-nerolidol	4	91.744	0.16	0	0	0	0	0	0	0	0.136	0	0.017	0.186	0	0.106	0.042	0.014	0.971	0	4.755	0.381	1.846	0.293	0	3.7	0	2.718	6.307	0.122	0.147	0.155	46.526	0.967	2.15	1.77	0.235	1.001	0	0.375	0.379	0.916	0.365	15.164
ZJ-YY	ZJ-YY27	trans-nerolidol	4	93.018	0.26	0	0	0	0	0	0	0	0.227	0	0.077	0.1	0.009	0.146	0.024	0	1.294	0.01	7.751	0.309	1.056	0.308	0	3.173	0	3.827	10.098	0	0.106	0.146	49.664	0	3.569	1.836	0.462	0.336	0.321	0	0.26	0.653	0.267	6.989
ZJ-YY	ZJ-YY28	Selina-6-en-4-ol	5	90.144	0.28	0	0	0	0	0.007	0	0	0.114	0	0.039	0.022	0.008	0.098	0.052	0	0.42	0	1.32	0.093	1.067	0.326	0.429	0.573	1.84	0.645	0.549	0	0.072	0.389	28.169	0	1.962	1.202	0.157	40.588	0.341	0	0.522	0.986	0.599	7.555
ZJ-YY	ZJ-YY29	trans-nerolidol	4	94.847	0.35	0	0	0	0	0	0	0	0.028	0	0.021	0.182	0.018	0.138	0.025	0.224	0	0	2.582	0.183	1.432	0.12	0	2.262	0	1.27	3.183	0	0.071	0.245	65.634	0.61	1.977	1.716	0.113	0.196	0.104	0.205	0.284	0.832	0.123	11.069
ZJ-YY	ZJ-YY30	Selina-6-en-4-ol	5	68.091	0.56	0	0	0	0	0	0	0	0.041	0	0.05	0.151	0	0.307	0	0	0.239	0	0	0.057	0.62	0	4.923	0	2.711	0.442	0.432	0	0.14	1.146	0.831	1.811	0	2.677	0.587	39.96	1.157	0	1.125	2.274	3.628	2.782
ZJ-YY	ZJ-YY31	trans-nerolidol	4	94.736	0.1	0	0	0	0	0.03	0	0.021	0.119	0	0.071	0.08	0.045	0.266	0.026	0	0.457	0	5.038	0.227	0.941	0.169	0	1.337	0	1.169	1.093	0	0	0.374	62.204	0.599	1.376	4.769	0.388	0.502	0.332	0.277	0.269	1.13	0.253	11.174
ZJ-YY	ZJ-YY32	trans-nerolidol	4	96.574	0.31	0	0	0	0	0	0	0	0.118	0	0.006	0.012	0.004	0.046	0.125	0	0.551	1.209	2.859	0.284	1.387	0.102	0	3.194	0	1.102	0.722	0	0.124	0.142	61.384	0.018	0.414	1.488	0.279	0.176	0.103	0.099	0.22	0.847	0.061	19.498
ZJ-YY	ZJ-YY33	trans-nerolidol	4	91.059	0.19	0	0	0	0	0.01	0	0	0.077	0	0.007	0	0	0.114	0.01	0	1.156	0	5.417	0.298	1.331	0.28	0	2.736	0	2.471	8.464	0	0.175	0.222	47.65	0.028	5.994	2.147	0.305	0.311	0.354	0	0.418	0.782	0.256	10.046
ZJ-YY	ZJ-YY34	trans-nerolidol	4	94.228	0.11	0	0	0	0	0	0	0	0.172	0	0.033	0	0	0.044	0.096	0	0.539	0	5.526	0.275	1.323	0.165	0	1.884	0	0.375	2.415	0	0.079	0.485	62.541	0.738	3.334	2.677	0.299	0.356	0.18	0.254	0.292	1.03	0.175	8.941
